# Supplementary material for: catena-Poly[[dibromidozinc(II)]-μ-4-(3-pyrid­yl)-4H-1,2,4-triazole]
Source: Acta Crystallogr Sect E Struct Rep Online. 2010 Jul 14;66(Pt 8):m933. doi: 10.1107/S1600536810026188 (PMC3007524; doi:10.1107/S1600536810026188)
Supplement: Supplementary file 1 [file e-66-0m933-sup1.cif]

##############################################################################
###                                                                        ###
###        Electronic paper (Acta Crystallographica Section E)             ###
###                                                                        ###
##############################################################################
#                                                                            #
# This CIF contains the data in a paper accepted for publication in Acta     #
# Crystallographica Section E. It conforms to the requirements of Notes      #
# for Authors for Section E, and has been peer reviewed under the auspices   #
# of the IUCr Commission on Journals.                                        #
#                                                                            #
# Full details of the Crystallographic Information File format               #
# are given in the paper "The Crystallographic Information File (CIF):       #
# a New Standard Archive File for Crystallography" by S. R. Hall, F. H.      #
# Allen and I. D. Brown [Acta Cryst. (1991), A47, 655-685].                  #
#                                                                            #
# The current version of the core CIF dictionary is obtainable from          #
# ftp://ftp.iucr.org/pub/cif_core.dic. The current version number is 2.4.    #
#                                                                            #
# Software is freely available for graphical display of the structure(s) in  #
# this CIF.  For information consult the CIF home page http://www.iucr.org/  #
# cif/home.html                                                              #
#                                                                            #
# This file may be used for bona fide research purposes within the           #
# scientific community so long as proper attribution is given to the journal # 
# article from which it was obtained.                                        #
#                                                                            #
##############################################################################
                                             
data_global
_audit_creation_method     SHELXL-97
_journal_date_recd_electronic     2010-06-08
_journal_date_accepted     2010-07-02
_journal_name_full     'Acta Crystallographica, Section E'
_journal_year     2010
_journal_volume     66
_journal_issue      8
_journal_page_first     m933
_journal_page_last     m933
_journal_paper_category     QM
_journal_coeditor_code     LH5068
_publ_contact_author_name     'Bin Ding'
_publ_contact_author_address
;
Tianjin Key Laboratory of Structure and performance for Functional Molecule
tianjin normal University
Tianjin 300071
People's Republic of China'
;
_publ_contact_author_email     'qsdingbin@yahoo.com.cn'
_publ_contact_author_fax     ' '
_publ_contact_author_phone     '+86 22 83733801'
_publ_section_title
;\
<i>catena</i>-Poly[[dibromidozinc(II)]-\m-4-(3-pyridyl)-4<i>H</i>-1,2,4-\
triazole]
;
loop_
    _publ_author_name
    _publ_author_footnote
    _publ_author_address
    'Ding, Bin' .
;
Tianjin Key Laboratory of Structure and Performance for Functional Molecule
Tianjin Normal University
Tianjin 300071
People's Republic of China
;
    'Hong-Ai Zou' .
;
Tianjin Key Laboratory of Structure and Performance for Functional Molecule
Tianjin Normal University
Tianjin 300071
People's Republic of China
;
_publ_section_synopsis     .
data_I
_chemical_name_systematic
;
<i>catena</i>-Poly[[dibromidozinc(II)]-\m-4-(3-pyridyl)-
4<i>H</i>-1,2,4-triazole]
;
_chemical_name_common     ?
_chemical_formula_moiety     ?
_chemical_formula_sum     'C7 H6 Br2 N4 Zn'
_chemical_formula_structural     ?
_chemical_formula_analytical     ?
_chemical_formula_iupac     '[Zn Br2 (C7 H6 N4)]'
_chemical_formula_weight     371.35
_chemical_melting_point     ?
_symmetry_cell_setting     monoclinic
_symmetry_space_group_name_H-M     'P 21/c'
_symmetry_space_group_name_Hall     '-P 2ybc'
loop_
    _symmetry_equiv_pos_as_xyz
    'x, y, z'
    '-x, y+1/2, -z+1/2'
    '-x, -y, -z'
    'x, -y-1/2, z-1/2'
_cell_length_a     6.787(6)
_cell_length_b     18.769(15)
_cell_length_c     8.643(7)
_cell_angle_alpha     90.00
_cell_angle_beta     101.316(11)
_cell_angle_gamma     90.00
_cell_volume     1079.6(15)
_cell_formula_units_Z     4
_cell_measurement_reflns_used     1387
_cell_measurement_theta_min     2.64
_cell_measurement_theta_max     24.12
_cell_measurement_temperature     293(2)
_exptl_crystal_description     block
_exptl_crystal_colour     colorless
_exptl_crystal_size_max     0.18
_exptl_crystal_size_mid     0.12
_exptl_crystal_size_min     0.06
_exptl_crystal_density_diffrn     2.285
_exptl_crystal_density_meas     ?
_exptl_crystal_density_method     'not measured'
_exptl_crystal_F_000     704
_exptl_absorpt_coefficient_mu     9.642
_exptl_absorpt_correction_type     multi-scan
_exptl_absorpt_process_details     '(SADABS; Sheldrick, 1996)'
_exptl_absorpt_correction_T_min     0.522322
_exptl_absorpt_correction_T_max     1.000000
_exptl_special_details
;
;
_diffrn_ambient_temperature     293(2)
_diffrn_radiation_type     MoK\a
_diffrn_radiation_wavelength     0.71073
_diffrn_radiation_source     'fine-focus sealed tube'
_diffrn_radiation_monochromator     graphite
_diffrn_measurement_device_type     'Bruker APEXII'
_diffrn_measurement_method     '\f and \w scans'
_diffrn_detector_area_resol_mean     ?
_diffrn_reflns_number     5681
_diffrn_reflns_av_R_equivalents     0.0407
_diffrn_reflns_av_sigmaI/netI     0.0528
_diffrn_reflns_theta_min     2.17
_diffrn_reflns_theta_max     25.03
_diffrn_reflns_theta_full     25.03
_diffrn_measured_fraction_theta_max     0.996
_diffrn_measured_fraction_theta_full     0.996
_diffrn_reflns_limit_h_min     -7
_diffrn_reflns_limit_h_max     8
_diffrn_reflns_limit_k_min     -22
_diffrn_reflns_limit_k_max     22
_diffrn_reflns_limit_l_min     -10
_diffrn_reflns_limit_l_max     7
_diffrn_standards_number     0
_diffrn_standards_interval_count     0
_diffrn_standards_interval_time     ?
_diffrn_standards_decay_%     0
loop_
    _diffrn_standard_refln_index_h
    _diffrn_standard_refln_index_k
    _diffrn_standard_refln_index_l
    ? ? ?
_refine_special_details
;
Refinement of <i>F</i>^2^ against ALL reflections. The weighted <i>R</i>-factor
<i>wR</i> and goodness of fit <i>S</i> are based on <i>F</i>^2^, conventional
<i>R</i>-factors <i>R</i> are based on <i>F</i>, with <i>F</i> set to zero for
negative <i>F</i>^2^. The threshold expression of <i>F</i>^2^ >
\s(<i>F</i>^2^) is used only for calculating <i>R</i>-factors(gt) <i>etc</i>.
and is not relevant to the choice of reflections for refinement.
<i>R</i>-factors based on <i>F</i>^2^ are statistically about twice as large
as those based on <i>F</i>, and <i>R</i>- factors based on ALL data will be
even larger.
;
_reflns_number_total     1903
_reflns_number_gt     1510
_reflns_threshold_expression     'I>2\s(I)'
_refine_ls_structure_factor_coef     Fsqd
_refine_ls_matrix_type     full
_refine_ls_R_factor_all     0.0560
_refine_ls_R_factor_gt     0.0391
_refine_ls_wR_factor_gt     0.0841
_refine_ls_wR_factor_ref     0.0896
_refine_ls_goodness_of_fit_ref     1.099
_refine_ls_restrained_S_all     1.099
_refine_ls_number_reflns     1903
_refine_ls_number_parameters     128
_refine_ls_number_restraints     0
_refine_ls_hydrogen_treatment     constr
_refine_ls_weighting_scheme     calc
_refine_ls_weighting_details
         'calc w=1/[\s^2^(Fo^2^)+(0.0105P)^2^+4.1488P] where P=(Fo^2^+2Fc^2^)/3'
_atom_sites_solution_hydrogens     geom
_atom_sites_solution_primary     direct
_atom_sites_solution_secondary     difmap
_refine_ls_shift/su_max     0.001
_refine_ls_shift/su_mean     0.000
_refine_diff_density_max     0.646
_refine_diff_density_min     -0.603
_refine_ls_extinction_method     'SHELXL97 (Sheldrick, 2008)'
_refine_ls_extinction_coef     0.00010000
loop_
    _atom_type_symbol
    _atom_type_description
    _atom_type_scat_dispersion_real
    _atom_type_scat_dispersion_imag
    _atom_type_scat_source
    C C 0.0033 0.0016
; International Tables Vol C Tables 4.2.6.8 and 6.1.1.4.
;
    H H 0.0000 0.0000
; International Tables Vol C Tables 4.2.6.8 and 6.1.1.4.
;
    N N 0.0061 0.0033
; International Tables Vol C Tables 4.2.6.8 and 6.1.1.4.
;
    'Br' 'Br' -0.2901 2.4595
; International Tables Vol C Tables 4.2.6.8 and 6.1.1.4.
;
    'Zn' 'Zn' 0.2839 1.4301
; International Tables Vol C Tables 4.2.6.8 and 6.1.1.4.
;
_computing_data_collection     'APEX2 (Bruker, 2007)'
_computing_cell_refinement     'SAINT (Bruker, 2007)'
_computing_data_reduction     'SAINT (Bruker, 2007)'
_computing_structure_solution     'SHELXL97 (Sheldrick, 2008)'
_computing_structure_refinement     'SHELXL97 (Sheldrick, 2008)'
_computing_molecular_graphics     'DIAMOND (Brandenburg, 1999)'
_computing_publication_material     'publCIF (Westrip, 2010)'
loop_
    _atom_site_type_symbol
    _atom_site_label
    _atom_site_fract_x
    _atom_site_fract_y
    _atom_site_fract_z
    _atom_site_U_iso_or_equiv
    _atom_site_adp_type
    _atom_site_calc_flag
    _atom_site_refinement_flags
    _atom_site_occupancy
    _atom_site_disorder_assembly
    _atom_site_disorder_group
    Zn Zn1 0.39470(11) 0.63872(4) 0.68138(8) 0.0337(2) Uani d . 1 . .
    Br Br1 0.61578(12) 0.54147(4) 0.76801(9) 0.0506(3) Uani d . 1 . .
    Br Br2 0.54852(11) 0.74575(4) 0.62834(9) 0.0469(2) Uani d . 1 . .
    N N1 0.2184(8) 0.6476(3) 0.8432(5) 0.0334(12) Uani d . 1 . .
    N N2 0.0687(8) 0.6990(3) 0.8251(6) 0.0435(14) Uani d . 1 . .
    N N3 0.0872(8) 0.6435(3) 1.0539(5) 0.0324(12) Uani d . 1 . .
    N N4 0.1730(8) 0.6178(3) 1.4833(5) 0.0339(12) Uani d . 1 . .
    C C1 -0.1373(10) 0.5977(4) 1.2212(8) 0.0419(17) Uani d . 1 . .
    H H1 -0.2388 0.5907 1.1332 0.050 Uiso calc R 1 . .
    C C2 -0.1642(11) 0.5823(4) 1.3737(8) 0.0513(19) Uani d . 1 . .
    H H2 -0.2868 0.5653 1.3907 0.062 Uiso calc R 1 . .
    C C3 -0.0079(10) 0.5926(4) 1.4974(8) 0.0415(17) Uani d . 1 . .
    H H3 -0.0279 0.5815 1.5980 0.050 Uiso calc R 1 . .
    C C4 0.2014(10) 0.6340(3) 1.3381(7) 0.0373(15) Uani d . 1 . .
    H H4 0.3248 0.6520 1.3251 0.045 Uiso calc R 1 . .
    C C5 0.0513(10) 0.6243(3) 1.2085(7) 0.0333(15) Uani d . 1 . .
    C C6 -0.0101(11) 0.6954(4) 0.9528(8) 0.0451(17) Uani d . 1 . .
    H H6 -0.1155 0.7235 0.9722 0.054 Uiso calc R 1 . .
    C C7 0.2253(9) 0.6162(3) 0.9792(7) 0.0322(14) Uani d . 1 . .
    H H7 0.3142 0.5799 1.0188 0.039 Uiso calc R 1 . .
loop_
    _atom_site_aniso_label
    _atom_site_aniso_U_11
    _atom_site_aniso_U_22
    _atom_site_aniso_U_33
    _atom_site_aniso_U_12
    _atom_site_aniso_U_13
    _atom_site_aniso_U_23
    Zn1 0.0344(4) 0.0455(5) 0.0238(4) -0.0007(3) 0.0122(3) 0.0026(3)
    Br1 0.0527(5) 0.0476(4) 0.0534(5) 0.0094(4) 0.0153(4) 0.0096(3)
    Br2 0.0419(4) 0.0489(4) 0.0529(5) -0.0042(3) 0.0168(3) 0.0093(3)
    N1 0.033(3) 0.047(3) 0.021(2) 0.002(3) 0.007(2) 0.003(2)
    N2 0.042(4) 0.055(4) 0.036(3) 0.011(3) 0.015(3) 0.012(3)
    N3 0.033(3) 0.045(3) 0.022(2) 0.000(2) 0.010(2) 0.002(2)
    N4 0.041(3) 0.042(3) 0.023(3) -0.001(3) 0.015(2) 0.002(2)
    C1 0.038(4) 0.057(4) 0.031(3) -0.006(3) 0.009(3) -0.002(3)
    C2 0.044(5) 0.067(5) 0.045(4) -0.014(4) 0.014(4) 0.002(4)
    C3 0.044(4) 0.054(4) 0.029(3) -0.010(3) 0.013(3) 0.006(3)
    C4 0.041(4) 0.047(4) 0.029(3) -0.002(3) 0.019(3) 0.002(3)
    C5 0.042(4) 0.039(3) 0.021(3) -0.002(3) 0.013(3) -0.003(3)
    C6 0.041(4) 0.052(4) 0.046(4) 0.011(3) 0.019(3) 0.006(3)
    C7 0.036(4) 0.038(3) 0.023(3) 0.003(3) 0.008(3) 0.000(3)
_geom_special_details
;
All e.s.d.'s (except the e.s.d. in the dihedral angle between two l.s. planes)
are estimated using the full covariance matrix. The cell e.s.d.'s are taken
into account individually in the estimation of e.s.d.'s in distances, angles
and torsion angles; correlations between e.s.d.'s in cell parameters are only
used when they are defined by crystal symmetry. An approximate (isotropic)
treatment of cell e.s.d.'s is used for estimating e.s.d.'s involving l.s.
planes.
;
loop_
    _geom_bond_atom_site_label_1
    _geom_bond_atom_site_label_2
    _geom_bond_site_symmetry_2
    _geom_bond_distance
    _geom_bond_publ_flag
    Zn1 N1 . 2.018(5) ?
    Zn1 N4 1_554 2.083(5) ?
    Zn1 Br2 . 2.3502(18) ?
    Zn1 Br1 . 2.3880(17) ?
    N1 C7 . 1.308(7) ?
    N1 N2 . 1.388(7) ?
    N2 C6 . 1.319(8) ?
    N3 C7 . 1.339(8) ?
    N3 C6 . 1.386(8) ?
    N3 C5 . 1.450(7) ?
    N4 C4 . 1.341(7) ?
    N4 C3 . 1.343(8) ?
    N4 Zn1 1_556 2.083(5) ?
    C1 C2 . 1.396(9) ?
    C1 C5 . 1.397(9) ?
    C1 H1 . 0.9300 ?
    C2 C3 . 1.364(9) ?
    C2 H2 . 0.9300 ?
    C3 H3 . 0.9300 ?
    C4 C5 . 1.370(9) ?
    C4 H4 . 0.9300 ?
    C6 H6 . 0.9300 ?
    C7 H7 . 0.9300 ?
loop_
    _geom_angle_atom_site_label_1
    _geom_angle_atom_site_label_2
    _geom_angle_atom_site_label_3
    _geom_angle_site_symmetry_1
    _geom_angle_site_symmetry_3
    _geom_angle
    _geom_angle_publ_flag
    N1 Zn1 N4 . 1_554 98.9(2) ?
    N1 Zn1 Br2 . . 114.26(15) ?
    N4 Zn1 Br2 1_554 . 106.11(14) ?
    N1 Zn1 Br1 . . 105.51(15) ?
    N4 Zn1 Br1 1_554 . 114.96(15) ?
    Br2 Zn1 Br1 . . 116.02(7) ?
    C7 N1 N2 . . 108.1(5) ?
    C7 N1 Zn1 . . 131.6(4) ?
    N2 N1 Zn1 . . 120.0(4) ?
    C6 N2 N1 . . 106.1(5) ?
    C7 N3 C6 . . 104.9(5) ?
    C7 N3 C5 . . 127.6(5) ?
    C6 N3 C5 . . 127.6(5) ?
    C4 N4 C3 . . 117.8(6) ?
    C4 N4 Zn1 . 1_556 120.9(4) ?
    C3 N4 Zn1 . 1_556 121.1(4) ?
    C2 C1 C5 . . 116.1(6) ?
    C2 C1 H1 . . 122.0 ?
    C5 C1 H1 . . 122.0 ?
    C3 C2 C1 . . 119.0(6) ?
    C3 C2 H2 . . 120.5 ?
    C1 C2 H2 . . 120.5 ?
    N4 C3 C2 . . 124.2(6) ?
    N4 C3 H3 . . 117.9 ?
    C2 C3 H3 . . 117.9 ?
    N4 C4 C5 . . 120.9(6) ?
    N4 C4 H4 . . 119.5 ?
    C5 C4 H4 . . 119.5 ?
    C4 C5 C1 . . 121.9(6) ?
    C4 C5 N3 . . 119.2(6) ?
    C1 C5 N3 . . 118.9(5) ?
    N2 C6 N3 . . 110.0(6) ?
    N2 C6 H6 . . 125.0 ?
    N3 C6 H6 . . 125.0 ?
    N1 C7 N3 . . 110.9(6) ?
    N1 C7 H7 . . 124.6 ?
    N3 C7 H7 . . 124.6 ?
loop_
    _geom_torsion_atom_site_label_1
    _geom_torsion_atom_site_label_2
    _geom_torsion_atom_site_label_3
    _geom_torsion_atom_site_label_4
    _geom_torsion_site_symmetry_1
    _geom_torsion_site_symmetry_2
    _geom_torsion_site_symmetry_3
    _geom_torsion_site_symmetry_4
    _geom_torsion
    _geom_torsion_publ_flag
    N4 Zn1 N1 C7 1_554 . . . 127.0(6) ?
    Br2 Zn1 N1 C7 . . . . -120.8(5) ?
    Br1 Zn1 N1 C7 . . . . 7.9(6) ?
    N4 Zn1 N1 N2 1_554 . . . -59.6(5) ?
    Br2 Zn1 N1 N2 . . . . 52.7(5) ?
    Br1 Zn1 N1 N2 . . . . -178.7(4) ?
    C7 N1 N2 C6 . . . . -0.7(7) ?
    Zn1 N1 N2 C6 . . . . -175.6(4) ?
    C5 C1 C2 C3 . . . . -1.1(10) ?
    C4 N4 C3 C2 . . . . 0.1(10) ?
    Zn1 N4 C3 C2 1_556 . . . 175.4(6) ?
    C1 C2 C3 N4 . . . . 0.8(11) ?
    C3 N4 C4 C5 . . . . -0.7(9) ?
    Zn1 N4 C4 C5 1_556 . . . -176.0(5) ?
    N4 C4 C5 C1 . . . . 0.4(10) ?
    N4 C4 C5 N3 . . . . 179.0(5) ?
    C2 C1 C5 C4 . . . . 0.6(10) ?
    C2 C1 C5 N3 . . . . -178.1(6) ?
    C7 N3 C5 C4 . . . . 61.5(9) ?
    C6 N3 C5 C4 . . . . -116.6(7) ?
    C7 N3 C5 C1 . . . . -119.8(7) ?
    C6 N3 C5 C1 . . . . 62.1(9) ?
    N1 N2 C6 N3 . . . . 0.8(8) ?
    C7 N3 C6 N2 . . . . -0.6(7) ?
    C5 N3 C6 N2 . . . . 177.8(6) ?
    N2 N1 C7 N3 . . . . 0.3(7) ?
    Zn1 N1 C7 N3 . . . . 174.4(4) ?
    C6 N3 C7 N1 . . . . 0.2(7) ?
    C5 N3 C7 N1 . . . . -178.3(6) ?
loop_
    _geom_hbond_atom_site_label_D
    _geom_hbond_atom_site_label_H
    _geom_hbond_atom_site_label_A
    _geom_hbond_site_symmetry_A
    _geom_hbond_distance_DH
    _geom_hbond_distance_HA
    _geom_hbond_distance_DA
    _geom_hbond_angle_DHA
    C7 H7 Br1 3_667 0.93 2.92 3.711(7) 145
    C6 H6 Br2 4_476 0.93 2.93 3.779(8) 153
