# Supplementary material for: catena-Poly[[dibromidozinc(II)]-μ-4-(3-pyrid­yl)-4H-1,2,4-triazole]
Source: Acta Crystallogr Sect E Struct Rep Online. 2010 Jul 14;66(Pt 8):m933. doi: 10.1107/S1600536810026188 (PMC3007524; doi:10.1107/S1600536810026188)
Supplement: Supplementary file 2 [file e-66-0m933-Isup2.hkl]

# 
# h,k,l, Fc-squared, Fo-squared, sigma(Fo-squared) and status flag 
# 
data_I
_shelx_title ' 50320C in P2(1)/c' 
_shelx_refln_list_code          4 
_shelx_F_calc_maximum      233.47 
_exptl_crystal_F_000       704.00 
_reflns_d_resolution_high  0.8400 
 
loop_ 
 _symmetry_equiv_pos_as_xyz 
 'x, y, z' 
 '-x, y+1/2, -z+1/2' 
 '-x, -y, -z' 
 'x, -y-1/2, z-1/2' 
 
_cell_length_a     6.7867 
_cell_length_b    18.7693 
_cell_length_c     8.6430 
_cell_angle_alpha  90.000 
_cell_angle_beta  101.316 
_cell_angle_gamma  90.000 
 
_shelx_F_squared_multiplier     1.000 
 
loop_ 
 _refln_index_h 
 _refln_index_k 
 _refln_index_l 
 _refln_F_squared_calc 
 _refln_F_squared_meas 
 _refln_F_squared_sigma 
 _refln_observed_status 
   1   0   0    22516.66    23292.80    778.06 o 
   2   0   0    14558.56    15584.62    642.28 o 
   3   0   0       43.14      125.80     16.11 o 
   4   0   0     7399.54     7173.86    310.60 o 
   5   0   0    11381.78    11495.87    741.04 o 
   6   0   0     1882.38     1770.15    156.30 o 
   7   0   0       10.02       44.71    104.53 o 
   1   1   0     3567.78     3771.80     89.91 o 
   2   1   0     3107.50     3196.51     77.48 o 
   3   1   0      879.38      982.98     31.30 o 
   4   1   0     2281.59     2305.50     92.78 o 
   5   1   0     1446.24     1696.35    104.72 o 
   6   1   0     4115.68     4102.23    205.86 o 
   7   1   0     1554.58     1338.79    105.55 o 
   0   2   0     3171.31     3105.28    314.77 o 
   1   2   0     1007.31     1007.63     37.63 o 
   2   2   0    10231.15    10375.91    272.39 o 
   3   2   0     6071.67     5888.26    157.06 o 
   4   2   0     5232.07     5168.07    160.24 o 
   5   2   0     1004.96     1091.93    309.18 o 
   6   2   0       90.14      318.48     97.97 o 
   7   2   0      286.57      367.39     80.18 o 
   1   3   0     1211.11     1473.14     53.46 o 
   2   3   0     1080.35     1001.29     33.14 o 
   3   3   0     1715.37     1715.03     49.80 o 
   4   3   0     5726.58     5756.63    177.39 o 
   5   3   0     5455.08     5473.02    258.69 o 
   6   3   0     1223.58     1242.85     96.93 o 
   7   3   0      594.00      622.65     85.23 o 
   0   4   0     5055.75     4721.46    201.97 o 
   1   4   0    21344.50    22861.33    802.67 o 
   2   4   0    10240.65    10530.64    311.38 o 
   3   4   0      816.35     1063.71     33.11 o 
   4   4   0     1458.09     1756.23     75.21 o 
   5   4   0     1575.91     1594.86    235.77 o 
   6   4   0       19.29       -3.13     58.20 o 
   7   4   0      251.18      176.05    131.71 o 
   1   5   0    54506.41    55391.29   1931.47 o 
   2   5   0    31092.21    30627.02    903.14 o 
   3   5   0    33197.87    32547.58    851.28 o 
   4   5   0    10986.55    10938.10    330.72 o 
   5   5   0      692.13      697.90     76.16 o 
   6   5   0      681.32      852.58     76.83 o 
   7   5   0      338.10      226.86     77.56 o 
   0   6   0     5270.85     5346.07    228.02 o 
   1   6   0     2587.57     2714.09    123.79 o 
   2   6   0     3252.96     3298.33     98.56 o 
   3   6   0     4086.82     3965.73    120.49 o 
   4   6   0     1568.62     1620.52     57.57 o 
   5   6   0      507.77      632.50    146.05 o 
   6   6   0      245.89      246.03     62.54 o 
   7   6   0      363.30      432.43     81.00 o 
   1   7   0     2674.60     2983.83    107.27 o 
   2   7   0     2201.67     2222.37     82.49 o 
   3   7   0        1.60       73.34     12.25 o 
   4   7   0      807.42      768.78     35.89 o 
   5   7   0     3326.16     3290.45    214.37 o 
   6   7   0     4539.10     4307.09    341.75 o 
   7   7   0     1501.31     1467.96    110.38 o 
   0   8   0    19280.03    19668.19    833.89 o 
   1   8   0     8444.36     8492.90    300.70 o 
   2   8   0     2301.48     2136.88     80.07 o 
   3   8   0     4274.11     4282.83    155.21 o 
   4   8   0      105.81      184.04     37.70 o 
   5   8   0      355.33      382.11     38.77 o 
   6   8   0      617.24      703.89    102.89 o 
   7   8   0      122.17      262.72     79.62 o 
   1   9   0      834.75      907.54     37.96 o 
   2   9   0     3150.47     3238.55    117.78 o 
   3   9   0     1243.30     1135.55     48.77 o 
   4   9   0      569.66      493.81     33.20 o 
   5   9   0     1235.95     1303.14     91.91 o 
   6   9   0     1420.35     1482.47    170.55 o 
   7   9   0      530.05      510.99     86.86 o 
   0  10   0    28603.39    28953.11   1227.03 o 
   1  10   0    31026.09    30696.01   1080.47 o 
   2  10   0     2619.98     2547.28     94.74 o 
   3  10   0       21.84       44.37     19.44 o 
   4  10   0     2728.33     2451.21     96.55 o 
   5  10   0     1754.22     1889.47     82.47 o 
   6  10   0     1045.31     1117.82    100.18 o 
   7  10   0       10.85      -14.71     76.39 o 
   1  11   0      216.02      303.07     20.36 o 
   2  11   0       16.00       44.38     16.88 o 
   3  11   0      411.50      426.92     57.16 o 
   4  11   0      904.31      995.76     49.49 o 
   5  11   0     1219.93     1207.03     87.16 o 
   6  11   0      741.52      846.29    156.35 o 
   0  12   0     2679.57     2792.32    124.71 o 
   1  12   0        0.68       15.21     19.89 o 
   2  12   0      946.50     1015.16     44.38 o 
   3  12   0     3783.25     3698.03    137.12 o 
   4  12   0     3874.15     3673.36    142.86 o 
   5  12   0     1919.21     1715.36    109.92 o 
   6  12   0      188.35      142.95     86.88 o 
   1  13   0     2973.07     3065.72    113.86 o 
   2  13   0     1226.65     1174.37     51.08 o 
   3  13   0     4417.22     4570.52    167.92 o 
   4  13   0     2422.08     2462.27     98.90 o 
   5  13   0     1070.25     1111.80    159.18 o 
   6  13   0       53.87      117.73     76.97 o 
   0  14   0     1698.12     1675.80     80.67 o 
   1  14   0     2269.26     2349.23     90.38 o 
   2  14   0     1082.76      999.76     87.21 o 
   3  14   0      310.57      372.63     32.09 o 
   4  14   0      122.86      192.63     40.32 o 
   5  14   0        3.56       21.22     39.46 o 
   6  14   0       19.63        2.64     64.78 o 
   1  15   0     1517.45     1606.17     66.55 o 
   2  15   0     5054.03     5018.88    182.33 o 
   3  15   0     3357.39     3391.67    128.86 o 
   4  15   0      713.01      771.41     52.53 o 
   5  15   0      138.80      152.23     54.19 o 
   0  16   0      697.52      648.02     43.94 o 
   1  16   0      388.19      400.18     39.38 o 
   2  16   0      589.02      726.85     40.84 o 
   3  16   0      451.37      508.22     57.34 o 
   4  16   0      392.26      513.11     52.05 o 
   5  16   0       43.37       11.44     55.46 o 
   1  17   0     1116.45     1083.73     50.87 o 
   2  17   0      860.60      871.75    113.99 o 
   3  17   0      532.96      525.57     45.34 o 
   4  17   0       95.58       30.09     37.44 o 
   5  17   0      640.55      642.56     70.93 o 
   0  18   0     4261.68     4418.26    293.95 o 
   1  18   0     1516.07     1615.97     70.03 o 
   2  18   0     1261.06     1301.71     86.13 o 
   3  18   0       23.42       23.77     34.05 o 
   4  18   0       51.16       59.46     39.48 o 
   1  19   0      235.54      248.95     33.44 o 
   2  19   0      336.48      364.59     55.88 o 
   3  19   0      274.64      311.61     41.15 o 
   4  19   0      292.85      325.61     46.74 o 
   0  20   0     1430.63     1341.09    113.81 o 
   1  20   0      634.48      641.73     44.61 o 
   2  20   0      317.99      270.50     38.63 o 
   3  20   0        0.32       29.19     51.22 o 
   1  21   0        0.55       67.50     45.87 o 
   2  21   0       19.85       20.09     40.91 o 
   0  22   0      217.98      297.17     75.37 o 
   1  22   0       55.12      -45.09     48.71 o 
  -8   1   1       18.39        3.08     87.91 o 
  -7   1   1      135.15      146.53     73.27 o 
  -6   1   1      125.92      168.34     58.89 o 
  -5   1   1      813.85      907.53     62.36 o 
  -4   1   1      580.03      709.63     33.78 o 
  -3   1   1     1219.81     1336.46     48.29 o 
  -2   1   1     4917.38     4708.31    143.53 o 
  -1   1   1      959.26     1109.92     35.14 o 
   0   1   1      414.26      445.19     14.29 o 
   1   1   1       57.59      105.45     16.34 o 
   2   1   1     2318.25     2223.18     61.13 o 
   3   1   1      585.51      680.09     27.94 o 
   4   1   1        1.82       87.42     19.15 o 
   5   1   1       69.36       86.65     25.02 o 
   6   1   1      497.90      510.54    102.30 o 
   7   1   1       48.60       29.72    105.69 o 
  -8   2   1       19.22        6.89    106.77 o 
  -7   2   1        8.15       11.70     71.85 o 
  -6   2   1     2130.89     2317.97    129.22 o 
  -5   2   1     8464.97     8666.29    312.07 o 
  -4   2   1     2007.54     2001.41     69.61 o 
  -3   2   1     1903.03     1894.72     79.50 o 
  -2   2   1     7887.59     7655.11    230.60 o 
  -1   2   1    25589.46    27587.23    826.17 o 
   0   2   1    15213.68    17040.84    502.11 o 
   1   2   1    19833.61    20128.44    473.96 o 
   2   2   1      597.04      617.35     23.29 o 
   3   2   1     7141.45     6711.83    160.99 o 
   4   2   1     7366.78     7014.20    209.72 o 
   5   2   1     1806.47     1742.17     63.48 o 
   6   2   1      429.24      518.05     71.00 o 
   7   2   1      141.84      128.98     77.51 o 
  -7   3   1     1203.46     1345.59    104.05 o 
  -6   3   1     1926.11     2046.25    118.35 o 
  -5   3   1        9.67       52.27     27.12 o 
  -4   3   1     4583.13     4758.77    148.38 o 
  -3   3   1     9789.36     9516.51    287.13 o 
  -2   3   1    20229.73    20632.87    617.54 o 
  -1   3   1      841.38      773.17     29.87 o 
   0   3   1       64.65       84.97      5.22 o 
   1   3   1    33445.65    34801.30    821.30 o 
   2   3   1    16146.76    15710.89    408.66 o 
   3   3   1     7795.39     7781.05    186.67 o 
   4   3   1       15.21       64.92     16.67 o 
   5   3   1     1789.11     1661.12     72.99 o 
   6   3   1     1762.57     1800.84    112.55 o 
   7   3   1     1632.37     1758.65    122.42 o 
  -7   4   1      104.81      183.54    150.52 o 
  -6   4   1       17.11       12.03     56.03 o 
  -5   4   1      144.90      158.95     39.38 o 
  -4   4   1     1257.45     1355.85     49.51 o 
  -3   4   1     1044.75     1069.03     38.38 o 
  -2   4   1       66.26      145.40     11.09 o 
  -1   4   1     5205.83     5771.27    204.06 o 
   0   4   1      117.04      150.31      7.62 o 
   1   4   1     4524.23     4546.13    120.41 o 
   2   4   1        2.11       42.65      7.67 o 
   3   4   1     2142.18     2012.98     51.72 o 
   4   4   1      855.39      915.46     35.73 o 
   5   4   1      452.00      437.40     36.50 o 
   6   4   1       11.15       77.01     60.82 o 
   7   4   1       83.11       67.09     78.00 o 
  -7   5   1       90.02      -57.68     71.57 o 
  -6   5   1      236.59      230.61     59.13 o 
  -5   5   1       22.05       14.78     25.30 o 
  -4   5   1     1862.27     1943.22     66.22 o 
  -3   5   1     2503.04     2480.27     79.34 o 
  -2   5   1     1336.46     1482.28     56.65 o 
  -1   5   1     7500.59     7720.15    273.35 o 
   0   5   1     2723.71     2761.69     83.46 o 
   1   5   1       33.29       39.17      6.37 o 
   2   5   1     5504.11     5414.19    143.14 o 
   3   5   1      376.72      354.35     16.74 o 
   4   5   1      768.92      831.52     37.33 o 
   5   5   1      806.31      719.25     43.55 o 
   6   5   1       37.65      100.70     60.64 o 
   7   5   1      281.71      270.10     93.47 o 
  -7   6   1       96.21      113.41    122.32 o 
  -6   6   1       10.29       32.92     55.69 o 
  -5   6   1       37.35       35.01     33.79 o 
  -4   6   1     2001.49     2050.67     69.97 o 
  -3   6   1     1804.35     1762.64     58.58 o 
  -2   6   1       20.39       75.13     11.66 o 
  -1   6   1      738.52      786.29     31.83 o 
   0   6   1     7561.88     7990.16    236.97 o 
   1   6   1       45.07       82.86      7.62 o 
   2   6   1     1949.35     2226.27     61.21 o 
   3   6   1       28.81       98.67     18.53 o 
   4   6   1       36.71       79.18     19.42 o 
   5   6   1       34.90       54.70     47.65 o 
   6   6   1       30.97      -39.96    123.45 o 
   7   6   1       60.66      -12.48     76.16 o 
  -7   7   1      651.34      761.41     85.83 o 
  -6   7   1      599.02      700.95    204.05 o 
  -5   7   1      132.36       98.41     33.82 o 
  -4   7   1     3847.83     3795.86    119.71 o 
  -3   7   1     5772.24     5205.04    187.59 o 
  -2   7   1    14339.58    14394.24    506.45 o 
  -1   7   1      420.94      494.14     21.88 o 
   0   7   1      121.58      115.85     13.53 o 
   1   7   1     5669.56     5604.34    148.66 o 
   2   7   1    12063.92    11871.29    308.05 o 
   3   7   1     1098.31     1134.56     39.94 o 
   4   7   1      129.70      148.92     20.70 o 
   5   7   1      644.31      599.16    121.93 o 
   6   7   1      553.81      613.92     98.43 o 
   7   7   1      504.44      430.61    110.71 o 
  -7   8   1        3.28      -45.07     72.44 o 
  -6   8   1      448.95      421.89     62.55 o 
  -5   8   1     2827.57     2760.37     94.65 o 
  -4   8   1     3000.25     2810.26     92.58 o 
  -3   8   1      122.58      114.66     18.60 o 
  -2   8   1     1343.32     1303.67     51.57 o 
  -1   8   1     9857.64     9746.50    343.69 o 
   0   8   1    14863.50    14956.57    635.39 o 
   1   8   1     3578.33     3627.63    110.42 o 
   2   8   1     1744.64     1842.45     57.97 o 
   3   8   1     3272.89     3280.02    101.25 o 
   4   8   1     6532.25     5207.56    389.67 o 
   5   8   1     2872.68     2867.93    206.96 o 
   6   8   1       76.77      100.86     62.64 o 
   7   8   1       25.04      -34.36     76.41 o 
  -7   9   1      123.85      295.92    193.04 o 
  -6   9   1      361.07      421.41     83.67 o 
  -5   9   1      337.14      462.58     33.18 o 
  -4   9   1        2.64       36.52     20.67 o 
  -3   9   1      459.89      456.06     28.85 o 
  -2   9   1      858.61      920.20     40.59 o 
  -1   9   1      339.66      372.39     28.76 o 
   0   9   1      840.53      951.69     38.83 o 
   1   9   1     1903.41     2012.23     63.62 o 
   2   9   1     2617.88     2465.62     76.55 o 
   3   9   1      952.26      991.31     84.05 o 
   4   9   1       67.87       87.41     26.02 o 
   5   9   1      905.15     1040.96    207.20 o 
   6   9   1      190.78      142.02     64.17 o 
   7   9   1      264.90      259.48     82.67 o 
  -7  10   1      145.14       44.79     75.53 o 
  -6  10   1      877.11      871.69    107.54 o 
  -5  10   1     3227.42     2978.34    142.59 o 
  -4  10   1     1663.36     1505.92     55.08 o 
  -3  10   1      135.01      154.40     30.19 o 
  -2  10   1      523.70      611.15     29.76 o 
  -1  10   1     9134.80     9170.68    323.40 o 
   0  10   1     6692.36     6989.59    248.37 o 
   1  10   1     4207.92     4382.84    134.15 o 
   2  10   1      128.72      184.26     18.12 o 
   3  10   1      322.76      309.42     46.27 o 
   4  10   1     2339.76     2088.38    112.33 o 
   5  10   1      272.96      312.95     53.88 o 
   6  10   1       90.05       81.44     62.39 o 
  -7  11   1        3.50      104.77     76.97 o 
  -6  11   1       54.18       30.14     64.16 o 
  -5  11   1      334.24      489.06     35.07 o 
  -4  11   1      127.45      180.95     41.14 o 
  -3  11   1      425.75      503.48     40.47 o 
  -2  11   1      141.58      197.39     36.17 o 
  -1  11   1     4123.82     4031.42    145.71 o 
   0  11   1      419.77      404.72     23.09 o 
   1  11   1      143.06      183.68     21.20 o 
   2  11   1       65.68      106.45     34.30 o 
   3  11   1      186.16      177.18     31.73 o 
   4  11   1       33.17       97.59     28.49 o 
   5  11   1       37.28       57.79     49.05 o 
   6  11   1       30.06      -91.26     60.84 o 
  -6  12   1      540.50      579.61     71.57 o 
  -5  12   1     1045.94     1169.93     51.49 o 
  -4  12   1      798.04      769.11     43.33 o 
  -3  12   1       37.03       38.91     21.85 o 
  -2  12   1      594.79      572.30     34.66 o 
  -1  12   1     2397.07     2414.25    111.61 o 
   0  12   1     2942.79     2907.87    107.29 o 
   1  12   1     1894.30     2011.04     65.53 o 
   2  12   1      136.64      131.67     25.52 o 
   3  12   1       33.10       44.50     26.61 o 
   4  12   1      446.25      407.26     35.52 o 
   5  12   1      166.77      263.54     54.77 o 
   6  12   1       14.47      -38.35     64.61 o 
  -6  13   1      624.69      612.33     72.83 o 
  -5  13   1       72.63       80.81     31.13 o 
  -4  13   1       57.09       88.49     29.47 o 
  -3  13   1     1589.30     1562.90     65.79 o 
  -2  13   1     1055.97     1114.68     48.67 o 
  -1  13   1      726.93      830.11     41.14 o 
   0  13   1      870.57      960.92     42.14 o 
   1  13   1     3730.39     3714.20    115.14 o 
   2  13   1     4429.74     4549.49    166.04 o 
   3  13   1      529.16      534.63     35.33 o 
   4  13   1      120.14      176.07     32.67 o 
   5  13   1      747.13      755.12     81.61 o 
   6  13   1      841.57      797.98     82.68 o 
  -6  14   1        0.66        7.39     80.26 o 
  -5  14   1      105.99       96.93     32.74 o 
  -4  14   1      156.76      188.62     34.13 o 
  -3  14   1       39.21       97.50     26.04 o 
  -2  14   1      116.43      130.48     23.05 o 
  -1  14   1      872.29      879.00     41.37 o 
   0  14   1      796.13      738.19     36.32 o 
   1  14   1        2.64       22.30     33.44 o 
   2  14   1      280.32      345.07     42.85 o 
   3  14   1     1254.30     1368.96     61.22 o 
   4  14   1     1817.39     1736.93     76.07 o 
   5  14   1      131.68       91.75     90.78 o 
  -5  15   1       66.04       53.64     33.84 o 
  -4  15   1     1539.97     1327.04     63.37 o 
  -3  15   1     3267.83     3243.09    124.30 o 
  -2  15   1     6911.56     6542.48    481.18 o 
  -1  15   1      736.86      742.60     38.58 o 
   0  15   1       18.53       31.01     20.91 o 
   1  15   1     2295.31     2356.63     77.59 o 
   2  15   1     2418.45     2529.42     98.14 o 
   3  15   1     2308.22     2321.37     94.11 o 
   4  15   1       50.76       64.96     35.11 o 
   5  15   1       41.40       30.19     54.41 o 
  -5  16   1       48.51       19.19     35.28 o 
  -4  16   1      286.87      387.00     59.40 o 
  -3  16   1      121.94      153.60     30.91 o 
  -2  16   1      521.10      578.13     43.02 o 
  -1  16   1       54.34       32.79     23.61 o 
   0  16   1      125.08      105.49     23.70 o 
   1  16   1      277.99      266.90     28.09 o 
   2  16   1      483.12      541.67     58.58 o 
   3  16   1       76.99       63.95     33.99 o 
   4  16   1      110.93      115.26     37.83 o 
   5  16   1       89.97       53.03     57.36 o 
  -5  17   1      104.97      163.40     38.59 o 
  -4  17   1       79.75       84.38     36.53 o 
  -3  17   1      603.01      633.65     45.55 o 
  -2  17   1      205.76      209.73     29.86 o 
  -1  17   1      265.77      245.07     29.26 o 
   0  17   1       54.42       39.30     24.20 o 
   1  17   1      179.41      152.11     34.55 o 
   2  17   1        0.15       17.21     28.60 o 
   3  17   1        4.54        5.93     33.35 o 
   4  17   1       20.65       35.24     50.09 o 
  -4  18   1      107.99       97.43     39.92 o 
  -3  18   1      123.34      148.08     45.94 o 
  -2  18   1       92.31       49.08     37.13 o 
  -1  18   1      161.70      159.56     29.02 o 
   0  18   1      684.31      734.66     41.64 o 
   1  18   1       63.34      -30.53     35.82 o 
   2  18   1      241.83      250.47     43.21 o 
   3  18   1      616.70      731.87     49.11 o 
   4  18   1      491.89      524.13     62.90 o 
  -4  19   1        0.19      -24.83     41.12 o 
  -3  19   1        3.39        6.40     35.30 o 
  -2  19   1      127.30      148.09     33.93 o 
  -1  19   1       68.82       92.55     34.87 o 
   0  19   1      416.96      418.49     35.59 o 
   1  19   1      453.79      408.25     49.03 o 
   2  19   1      418.67      394.03    109.02 o 
   3  19   1       86.13       46.87     38.55 o 
  -3  20   1      221.47      192.56     40.66 o 
  -2  20   1      440.94      338.00     39.30 o 
  -1  20   1     1630.66     1662.52    163.70 o 
   0  20   1     1950.24     1946.05     87.86 o 
   1  20   1     1138.32     1059.44     70.94 o 
   2  20   1       67.98       46.84     55.31 o 
   3  20   1      130.16      122.90     59.87 o 
  -2  21   1      171.64      115.10     38.43 o 
  -1  21   1      216.76      244.31     38.41 o 
   0  21   1       76.49       38.82     55.20 o 
   1  21   1      119.75      166.04     48.75 o 
   2  21   1        0.86       35.17     48.00 o 
  -1  22   1       16.45       11.40     43.49 o 
   0  22   1       36.57       29.97     64.02 o 
   1  22   1        2.73      -11.78     48.84 o 
  -8   0   2      316.75      280.24    127.72 o 
  -7   0   2     1818.50     1799.91    166.25 o 
  -6   0   2    10288.53    10783.28    588.52 o 
  -5   0   2    20124.34    20563.13    875.10 o 
  -4   0   2    28295.64    28503.18   1207.47 o 
  -3   0   2     1129.00     1175.35     59.09 o 
  -2   0   2     4216.04     4600.01    196.69 o 
  -1   0   2    27284.57    25874.29   1474.66 o 
   0   0   2    24784.84    22663.28   1289.92 o 
   1   0   2    22851.83    22667.74    930.61 o 
   2   0   2      221.15      211.17     32.13 o 
   3   0   2     5119.16     4812.59    205.24 o 
   4   0   2     2560.61     2601.82    122.21 o 
   5   0   2       31.91       16.13     52.43 o 
   6   0   2      362.67      485.60     55.75 o 
   7   0   2     1958.90     1958.30    185.29 o 
  -8   1   2        1.39      -46.97     86.85 o 
  -7   1   2      257.79      347.20     74.41 o 
  -6   1   2      192.40      322.62     68.32 o 
  -5   1   2      521.60      659.61     38.84 o 
  -4   1   2      206.44      323.90     25.62 o 
  -3   1   2       21.95      112.03     27.45 o 
  -2   1   2     8537.76     8769.42    264.35 o 
  -1   1   2    31054.76    30867.55   1052.54 o 
   0   1   2    14791.79    14584.35    420.59 o 
   1   1   2    24506.04    24506.64    576.15 o 
   2   1   2    16138.41    15814.98    462.42 o 
   3   1   2     1824.40     1757.13     58.35 o 
   4   1   2      254.99      327.42     32.81 o 
   5   1   2        2.67       47.37     40.00 o 
   6   1   2     1134.49     1334.48     57.46 o 
   7   1   2      410.77      562.48    136.97 o 
  -8   2   2      833.69      755.09    155.13 o 
  -7   2   2     1012.04     1147.91     94.83 o 
  -6   2   2      981.76      984.70     52.08 o 
  -5   2   2      561.04      584.09     37.33 o 
  -4   2   2      232.79      408.72     26.95 o 
  -3   2   2     1347.83     1415.15     49.24 o 
  -2   2   2     4238.28     4187.91    129.49 o 
  -1   2   2    12648.97    13108.13    395.83 o 
   0   2   2     5988.20     6510.58    171.37 o 
   1   2   2        2.42       82.40      6.81 o 
   2   2   2     1671.98     1446.43     47.37 o 
   3   2   2     8256.32     7752.68    229.92 o 
   4   2   2     8565.96     7986.69    238.30 o 
   5   2   2     4050.13     3992.82    128.78 o 
   6   2   2      880.00      922.58     47.49 o 
   7   2   2      232.40      194.01     81.35 o 
  -8   3   2      451.35      277.25     91.43 o 
  -7   3   2       23.22      -26.65     69.07 o 
  -6   3   2      233.09      256.12     37.78 o 
  -5   3   2      839.27      837.60     42.13 o 
  -4   3   2     1124.09     1248.02     47.15 o 
  -3   3   2     3379.46     3531.64    110.30 o 
  -2   3   2      935.47      993.88     35.03 o 
  -1   3   2     1461.93     1506.87     47.83 o 
   0   3   2     9004.69     9928.24    347.71 o 
   1   3   2    24008.29    24806.08    643.34 o 
   2   3   2     1775.56     1683.21     53.69 o 
   3   3   2     6361.77     6554.73    157.06 o 
   4   3   2     1111.51     1291.61     48.39 o 
   5   3   2      228.67      301.76     30.26 o 
   6   3   2       20.28       78.10     33.26 o 
   7   3   2      228.12      212.64     81.21 o 
  -7   4   2        5.91       40.79     78.13 o 
  -6   4   2      399.15      487.72     40.52 o 
  -5   4   2     1946.06     2073.61     74.47 o 
  -4   4   2     2995.94     3038.46     97.83 o 
  -3   4   2    17640.91    17414.44    520.12 o 
  -2   4   2    12961.89    12834.47    385.99 o 
  -1   4   2     2979.96     2912.86     86.48 o 
   0   4   2      267.15      301.71     12.39 o 
   1   4   2      892.90      906.75     26.87 o 
   2   4   2     7481.08     7030.84    207.40 o 
   3   4   2    13971.28    13465.42    394.99 o 
   4   4   2     3203.01     3104.69    115.15 o 
   5   4   2     1838.50     1895.24     68.58 o 
   6   4   2      586.07      535.94    176.44 o 
   7   4   2       59.74      -46.67    128.74 o 
  -7   5   2     1904.70     2014.02    125.89 o 
  -6   5   2     1360.71     1393.41     65.31 o 
  -5   5   2      135.31      234.44     41.42 o 
  -4   5   2    14203.46    14047.79    422.11 o 
  -3   5   2    33840.78    33329.85    995.11 o 
  -2   5   2    31927.13    30893.29    923.66 o 
  -1   5   2    16504.41    17896.02    530.06 o 
   0   5   2      500.24      516.62     18.59 o 
   1   5   2     3151.68     3083.24     93.68 o 
   2   5   2    10347.15    10289.15    269.07 o 
   3   5   2       77.01      330.72     32.51 o 
   4   5   2     1977.35     1818.66     68.56 o 
   5   5   2     1660.95     1639.74    109.32 o 
   6   5   2     2056.82     2024.87    320.51 o 
   7   5   2      228.81      218.78     81.13 o 
  -7   6   2      109.80      286.33     78.80 o 
  -6   6   2      589.91      585.10     45.23 o 
  -5   6   2      437.67      584.85     35.22 o 
  -4   6   2     2919.09     2814.53     90.95 o 
  -3   6   2     5955.82     5764.63    175.85 o 
  -2   6   2     6647.46     6468.54    229.23 o 
  -1   6   2     2189.36     2317.12     70.96 o 
   0   6   2     1383.00     1446.77     46.14 o 
   1   6   2       55.41       79.72     10.60 o 
   2   6   2     4874.82     4751.34    126.12 o 
   3   6   2     8078.64     7662.43    202.11 o 
   4   6   2     2476.49     2398.96     79.48 o 
   5   6   2     3363.88     3151.85    123.90 o 
   6   6   2      815.04      900.75     84.78 o 
   7   6   2       47.70      -31.23     79.23 o 
  -7   7   2       88.15       64.93     70.73 o 
  -6   7   2      207.48      194.12     35.43 o 
  -5   7   2       54.50       89.76     27.15 o 
  -4   7   2        7.60       14.47     21.63 o 
  -3   7   2     1873.24     2011.56     66.03 o 
  -2   7   2      143.29      195.24     15.25 o 
  -1   7   2     3827.12     3880.39    116.62 o 
   0   7   2    16067.12    16218.77    480.19 o 
   1   7   2    13763.70    13288.80    394.70 o 
   2   7   2    25938.91    25517.81    663.62 o 
   3   7   2     4806.37     4671.01    137.20 o 
   4   7   2       26.83      155.97     32.70 o 
   5   7   2      339.08      495.70     72.62 o 
   6   7   2     1253.46     1234.57    169.30 o 
   7   7   2      587.46      541.24     88.46 o 
  -7   8   2     2099.20     2051.96    127.99 o 
  -6   8   2     2138.64     2114.26     78.70 o 
  -5   8   2     2197.61     1945.00     70.85 o 
  -4   8   2     2055.91     1949.31     67.64 o 
  -3   8   2      133.22      120.71     20.42 o 
  -2   8   2      191.37      243.16     17.17 o 
  -1   8   2      201.18      195.69     16.23 o 
   0   8   2       19.28        6.54     11.04 o 
   1   8   2      562.75      638.41     24.50 o 
   2   8   2      991.77     1075.96     30.09 o 
   3   8   2       21.15       25.12     14.16 o 
   4   8   2     2587.37     2654.52    221.58 o 
   5   8   2      450.12      512.66     60.91 o 
   6   8   2      619.85      650.60    155.21 o 
  -7   9   2      199.95      283.21    102.65 o 
  -6   9   2      535.39      684.59     44.19 o 
  -5   9   2      172.64      418.87     62.55 o 
  -4   9   2      564.83      703.86     42.59 o 
  -3   9   2      719.62      727.72     40.47 o 
  -2   9   2     8902.19     9119.25    322.80 o 
  -1   9   2     8452.04     8274.74    245.88 o 
   0   9   2    15573.70    15407.54    457.40 o 
   1   9   2     5586.17     5469.98    163.22 o 
   2   9   2     6174.85     6238.38    148.99 o 
   3   9   2        1.54       21.95     14.83 o 
   4   9   2       34.12       55.72     31.56 o 
   5   9   2      140.68      142.50     54.16 o 
   6   9   2      224.50      310.16     79.52 o 
  -7  10   2     1059.09     1003.14    145.32 o 
  -6  10   2     2273.74     2316.30    132.04 o 
  -5  10   2    10469.71     9538.36    291.25 o 
  -4  10   2     6645.78     6538.88    200.92 o 
  -3  10   2     1093.98     1174.48     49.75 o 
  -2  10   2      240.15      270.18     43.14 o 
  -1  10   2     6198.68     6109.95    218.42 o 
   0  10   2    10268.19    10344.07    347.00 o 
   1  10   2     3428.08     3476.23    106.07 o 
   2  10   2        7.90       15.02     11.98 o 
   3  10   2     2163.72     2409.25    105.46 o 
   4  10   2        8.98       40.44     40.75 o 
   5  10   2      161.58      196.40     54.15 o 
   6  10   2      575.61      562.31     76.89 o 
  -7  11   2        0.24       59.66     75.06 o 
  -6  11   2        7.79       -1.36     35.63 o 
  -5  11   2       83.95      109.51     32.83 o 
  -4  11   2      168.77      236.51     31.35 o 
  -3  11   2      538.12      602.44     34.32 o 
  -2  11   2     1588.19     1498.83     59.87 o 
  -1  11   2      990.60     1013.47     43.34 o 
   0  11   2     4961.89     4897.17    212.60 o 
   1  11   2     6036.43     6062.16    216.61 o 
   2  11   2     4541.85     4584.00    139.50 o 
   3  11   2      494.07      588.25     53.99 o 
   4  11   2      798.04      690.01    192.61 o 
   5  11   2       54.15       62.04     54.99 o 
   6  11   2      207.07      189.36     70.53 o 
  -6  12   2        0.29       80.61     37.46 o 
  -5  12   2       15.55       51.69     29.86 o 
  -4  12   2       24.76      116.04     24.49 o 
  -3  12   2      310.43      300.46     26.35 o 
  -2  12   2     7592.14     7346.57    316.80 o 
  -1  12   2     5957.75     5896.88    211.98 o 
   0  12   2     4513.16     4494.70    161.63 o 
   1  12   2      373.34      438.29     25.86 o 
   2  12   2     1718.46     1731.39     69.78 o 
   3  12   2     8352.18     8512.10    304.19 o 
   4  12   2     4682.13     4363.72    234.57 o 
   5  12   2     2280.86     2260.43    314.93 o 
   6  12   2      390.62      426.14     75.77 o 
  -6  13   2       11.25      -31.79     38.17 o 
  -5  13   2      457.21      458.53     38.75 o 
  -4  13   2     2515.05     2318.49    137.63 o 
  -3  13   2     3206.71     2980.73    114.20 o 
  -2  13   2     1336.02     1373.73     57.82 o 
  -1  13   2     1366.61     1391.08     57.57 o 
   0  13   2      732.21      752.16     35.88 o 
   1  13   2       55.45       63.99     18.86 o 
   2  13   2       70.22       87.37     30.62 o 
   3  13   2      245.67      326.84     32.57 o 
   4  13   2      146.09      219.14     58.30 o 
   5  13   2       85.65      146.37     58.92 o 
  -6  14   2      313.35      297.86     43.16 o 
  -5  14   2      319.84      274.81     34.98 o 
  -4  14   2     2436.81     2598.79    103.98 o 
  -3  14   2     3877.61     4055.21    152.17 o 
  -2  14   2      967.81      997.44     47.92 o 
  -1  14   2      156.65      191.79     23.22 o 
   0  14   2      169.94      180.65     22.22 o 
   1  14   2     1138.41     1165.96     73.40 o 
   2  14   2     2146.28     2100.80    110.19 o 
   3  14   2     1310.61     1450.31     97.46 o 
   4  14   2      227.49      199.23     48.46 o 
   5  14   2      330.84      362.68     74.46 o 
  -5  15   2        4.89      -15.24     33.49 o 
  -4  15   2     1934.34     2018.55     87.15 o 
  -3  15   2     2592.68     2601.55    112.03 o 
  -2  15   2     3639.95     3569.03    132.81 o 
  -1  15   2     3035.69     2903.65    109.64 o 
   0  15   2      358.87      387.59     28.62 o 
   1  15   2      222.38      220.45     30.71 o 
   2  15   2      248.45      291.94     38.84 o 
   3  15   2      194.71      190.80     33.27 o 
   4  15   2       39.88       59.06     48.71 o 
   5  15   2      336.65      280.12     65.60 o 
  -5  16   2       86.27       38.12     39.77 o 
  -4  16   2      134.03      109.66     35.40 o 
  -3  16   2      450.67      531.44    126.10 o 
  -2  16   2       39.87       61.76     26.00 o 
  -1  16   2      446.84      505.21     33.42 o 
   0  16   2      219.23      248.79     26.85 o 
   1  16   2       28.44       63.36     60.01 o 
   2  16   2      387.16      557.17     84.06 o 
   3  16   2      201.52      165.85     44.53 o 
   4  16   2      883.89      983.64    117.06 o 
   5  16   2      505.49      600.95     76.25 o 
  -5  17   2        1.02      -10.93     37.17 o 
  -4  17   2      261.33      273.86     39.96 o 
  -3  17   2      729.40      651.09     42.85 o 
  -2  17   2       56.65       71.31     28.02 o 
  -1  17   2      336.77      374.25     31.67 o 
   0  17   2     2420.45     2433.15     95.63 o 
   1  17   2     6274.99     6300.40    228.91 o 
   2  17   2     3547.32     3846.53    250.88 o 
   3  17   2      914.42      976.05     83.27 o 
   4  17   2        1.52        9.74     53.27 o 
  -4  18   2      420.82      428.06     88.41 o 
  -3  18   2       17.59       28.84     35.89 o 
  -2  18   2        3.23       15.12     29.31 o 
  -1  18   2      453.36      467.52     36.08 o 
   0  18   2      512.48      653.13     73.47 o 
   1  18   2      250.59      326.74     32.59 o 
   2  18   2        4.76       40.71     51.24 o 
   3  18   2       15.14       30.79     47.79 o 
   4  18   2        0.66      -81.48     55.02 o 
  -4  19   2       24.41       27.84     53.77 o 
  -3  19   2      690.24      559.85     44.37 o 
  -2  19   2     1076.22     1110.27     73.24 o 
  -1  19   2     1184.42     1199.46     58.19 o 
   0  19   2      640.05      669.11     42.14 o 
   1  19   2      532.60      559.35     69.88 o 
   2  19   2       20.00      -47.26     68.67 o 
   3  19   2       18.84       25.52     50.78 o 
  -3  20   2      109.92       61.78     38.24 o 
  -2  20   2       56.77       39.75     34.93 o 
  -1  20   2       83.75       90.93     33.23 o 
   0  20   2      203.31      277.09     38.70 o 
   1  20   2      247.83      292.37     48.75 o 
   2  20   2       18.48       22.85     46.67 o 
  -2  21   2        1.50       -4.23     37.48 o 
  -1  21   2       89.96       77.56     48.19 o 
   0  21   2       92.28      144.13     36.84 o 
   1  21   2      223.06      229.67     51.04 o 
  -7   1   3      242.94      187.97     54.24 o 
  -6   1   3     2265.13     2454.53     91.34 o 
  -5   1   3     1067.57     1161.40     50.71 o 
  -4   1   3       93.85      115.67     24.03 o 
  -3   1   3     1069.23     1062.61     39.43 o 
  -2   1   3     5029.09     4735.12    167.68 o 
  -1   1   3     8752.68     8244.17    335.30 o 
   0   1   3      213.82      240.33     10.84 o 
   1   1   3       26.75       52.23      6.52 o 
   2   1   3     4206.78     3897.24    117.65 o 
   3   1   3      631.66      593.02     28.19 o 
   4   1   3      456.60      545.34     36.31 o 
   5   1   3        1.48        6.90     30.37 o 
   6   1   3       63.91       60.73     41.25 o 
   7   1   3       41.11       91.01     48.32 o 
  -7   2   3     1017.50      973.84     77.76 o 
  -6   2   3     1946.93     2164.13     88.59 o 
  -5   2   3     1666.31     1702.18     64.88 o 
  -4   2   3      719.78      829.92     47.97 o 
  -3   2   3     2208.60     2100.81     69.74 o 
  -2   2   3    12132.74    11898.22    357.68 o 
  -1   2   3    13093.08    11594.50    664.31 o 
   0   2   3     3938.64     4050.17    108.04 o 
   1   2   3       24.98       22.18      6.55 o 
   2   2   3     8281.04     8051.04    281.54 o 
   3   2   3     5530.20     5101.60    154.07 o 
   4   2   3     3519.23     3415.91    108.32 o 
   5   2   3       68.31      119.40     40.31 o 
   6   2   3      126.87      166.34     42.53 o 
   7   2   3      868.97      999.61    118.21 o 
  -7   3   3      342.94      345.55     57.33 o 
  -6   3   3        7.36      -52.30     34.87 o 
  -5   3   3     1459.58     1481.46     58.78 o 
  -4   3   3     5848.08     5630.76    174.47 o 
  -3   3   3    13050.75    12220.40    370.22 o 
  -2   3   3     2238.30     2116.05     80.14 o 
  -1   3   3      745.45      862.25     25.56 o 
   0   3   3     7453.78     7729.10    203.59 o 
   1   3   3    20399.64    20460.82    483.53 o 
   2   3   3     5942.68     5697.40    136.59 o 
   3   3   3      874.83      904.33     35.95 o 
   4   3   3      918.80      918.87     40.12 o 
   5   3   3     2075.95     2053.70     82.25 o 
   6   3   3      955.71      965.07     53.36 o 
   7   3   3      240.33      230.32     58.48 o 
  -7   4   3       32.54       30.45     64.39 o 
  -6   4   3       13.44       20.34     35.62 o 
  -5   4   3      710.81      737.26     50.68 o 
  -4   4   3     1808.69     1881.55     65.36 o 
  -3   4   3      781.90      871.72     34.28 o 
  -2   4   3       32.51      139.61     37.75 o 
  -1   4   3     4617.93     4846.49    130.16 o 
   0   4   3     6141.65     6140.08    185.39 o 
   1   4   3     1674.58     1873.01     51.02 o 
   2   4   3      125.25      168.47     12.13 o 
   3   4   3      763.51      748.56     38.25 o 
   4   4   3      255.03      226.91     27.84 o 
   5   4   3      955.79      927.54     45.40 o 
   6   4   3        3.94      -33.95     45.24 o 
  -7   5   3      641.56      559.85     73.37 o 
  -6   5   3      189.66      278.01     38.00 o 
  -5   5   3       50.57       24.69     26.71 o 
  -4   5   3      926.85      982.04     40.65 o 
  -3   5   3      454.72      522.13     31.10 o 
  -2   5   3     1196.69     1214.53     42.11 o 
  -1   5   3      386.76      454.40     15.94 o 
   0   5   3      427.46      488.98     28.56 o 
   1   5   3     1859.69     1871.28     51.55 o 
   2   5   3       32.13       55.60     11.19 o 
   3   5   3       93.55       72.22     18.11 o 
   4   5   3      183.54      211.15     37.28 o 
   5   5   3      381.15      380.16     53.21 o 
   6   5   3      298.05      301.13     50.11 o 
  -7   6   3      906.54      942.60     83.65 o 
  -6   6   3       46.87       88.06     39.56 o 
  -5   6   3     1214.81     1196.34     50.31 o 
  -4   6   3     3057.52     3012.26     97.72 o 
  -3   6   3     6392.30     6008.36    183.07 o 
  -2   6   3     1900.00     1935.24     53.84 o 
  -1   6   3       11.69        5.31      7.89 o 
   0   6   3     2208.70     2208.83     68.14 o 
   1   6   3     4338.42     4208.02    127.02 o 
   2   6   3      403.48      488.58     19.11 o 
   3   6   3      127.24      153.17     19.45 o 
   4   6   3      250.20      251.05     39.09 o 
   5   6   3       67.99      128.45     30.70 o 
   6   6   3       87.51      135.53     47.85 o 
  -7   7   3      409.88      525.87     72.81 o 
  -6   7   3       81.02       80.21     35.32 o 
  -5   7   3      276.39      249.06     29.43 o 
  -4   7   3     2779.11     2633.07     87.03 o 
  -3   7   3     3468.78     3364.04    106.36 o 
  -2   7   3        2.57        5.77      8.52 o 
  -1   7   3      564.87      623.59     23.20 o 
   0   7   3     5625.51     5441.81    162.57 o 
   1   7   3     4752.45     4679.46    140.94 o 
   2   7   3     1343.55     1275.15     38.58 o 
   3   7   3      223.78      240.13     21.31 o 
   4   7   3     1810.83     1760.89     97.01 o 
   5   7   3     1530.72     1544.95    140.88 o 
   6   7   3      748.96      857.66    100.21 o 
  -7   8   3      225.14      203.87     67.30 o 
  -6   8   3     1254.09     1306.84     58.78 o 
  -5   8   3     1523.23     1483.07     62.89 o 
  -4   8   3      846.14      917.39     39.21 o 
  -3   8   3     1587.57     1550.15     53.72 o 
  -2   8   3     7145.86     6867.58    208.85 o 
  -1   8   3     9772.53     9789.71    291.41 o 
   0   8   3     9389.62     9629.81    286.33 o 
   1   8   3      212.68      249.52     15.94 o 
   2   8   3      531.54      571.34     21.72 o 
   3   8   3     5354.89     5092.81    184.19 o 
   4   8   3     2620.28     2743.94    108.92 o 
   5   8   3      286.43      271.13     42.33 o 
   6   8   3        6.04      104.89     72.09 o 
  -7   9   3      110.99      146.12     67.97 o 
  -6   9   3       14.24       49.07     35.56 o 
  -5   9   3        2.33       18.34     29.50 o 
  -4   9   3      533.08      487.15     39.30 o 
  -3   9   3     1566.67     1466.44     52.18 o 
  -2   9   3     2653.00     2610.21    116.45 o 
  -1   9   3        1.34       31.00     12.49 o 
   0   9   3      355.00      442.90     33.43 o 
   1   9   3     4370.95     4509.88    137.29 o 
   2   9   3     1259.42     1330.36     40.73 o 
   3   9   3      590.47      757.88     40.58 o 
   4   9   3      144.43      162.98     43.70 o 
   5   9   3      386.12      369.16     45.18 o 
   6   9   3      111.55      144.06     83.84 o 
  -7  10   3      262.53       64.78     65.94 o 
  -6  10   3      826.11      664.58     45.53 o 
  -5  10   3      766.10      722.54     68.34 o 
  -4  10   3      323.16      277.91     25.64 o 
  -3  10   3        0.23       -3.05     16.79 o 
  -2  10   3     1181.34     1145.70     48.14 o 
  -1  10   3     2372.88     2515.56     78.71 o 
   0  10   3      502.74      624.32     25.64 o 
   1  10   3       48.31       73.13     20.70 o 
   2  10   3      932.03      939.85     55.79 o 
   3  10   3     1124.97     1109.06    105.92 o 
   4  10   3     1060.55     1035.25     93.26 o 
   5  10   3       73.76       52.38     85.36 o 
   6  10   3       79.08      -39.38     90.75 o 
  -6  11   3     1625.93     1668.30    111.33 o 
  -5  11   3     1806.79     1851.29     69.65 o 
  -4  11   3      895.89      882.27     62.20 o 
  -3  11   3       30.12       22.47     18.20 o 
  -2  11   3     2514.17     2308.73     87.65 o 
  -1  11   3     2432.97     2445.00     90.99 o 
   0  11   3     2331.65     2291.13     82.76 o 
   1  11   3       67.12       89.77     16.30 o 
   2  11   3       14.88       22.85     14.06 o 
   3  11   3      266.54      264.78     32.45 o 
   4  11   3       61.07      110.07     36.07 o 
   5  11   3        4.18      -43.38     57.85 o 
   6  11   3        3.72      -53.63     73.99 o 
  -6  12   3      326.59      375.56     46.91 o 
  -5  12   3      193.04      278.04     33.47 o 
  -4  12   3      135.87      160.05     25.43 o 
  -3  12   3      482.19      614.92     35.10 o 
  -2  12   3      660.26      668.90     34.07 o 
  -1  12   3       48.18       14.10     17.59 o 
   0  12   3       58.20       58.40     19.73 o 
   1  12   3     1232.76     1274.66     45.89 o 
   2  12   3     1123.88     1244.60     39.94 o 
   3  12   3     1566.69     1519.15     82.91 o 
   4  12   3       87.73      242.97     52.42 o 
   5  12   3       81.86       49.83     59.25 o 
  -6  13   3       22.96        3.20     43.52 o 
  -5  13   3      140.70      133.06     32.60 o 
  -4  13   3     2021.14     1798.67     65.71 o 
  -3  13   3     2717.30     2780.59    108.51 o 
  -2  13   3     1284.15     1295.04     64.34 o 
  -1  13   3      140.92      204.72     22.52 o 
   0  13   3     1797.24     1900.97     74.52 o 
   1  13   3     2989.42     3157.48     98.97 o 
   2  13   3     3859.41     4136.33    127.62 o 
   3  13   3     1144.76     1235.86     75.79 o 
   4  13   3      154.62      203.68     52.37 o 
   5  13   3       32.15       67.20     62.33 o 
  -6  14   3       99.76      113.17     46.14 o 
  -5  14   3       50.36       90.70     33.26 o 
  -4  14   3       13.99       35.50     26.96 o 
  -3  14   3      125.66       87.14     33.11 o 
  -2  14   3     1552.26     1399.98     59.91 o 
  -1  14   3     2694.62     2590.73     97.59 o 
   0  14   3      884.53      909.17     49.97 o 
   1  14   3      111.70      109.96     22.73 o 
   2  14   3      596.66      679.43     38.43 o 
   3  14   3      130.13       85.15     90.45 o 
   4  14   3      929.64      963.85    292.76 o 
   5  14   3       19.61      -15.09     64.46 o 
  -5  15   3      192.25      168.34     35.84 o 
  -4  15   3      512.47      451.68     34.48 o 
  -3  15   3     1047.44     1092.20     52.26 o 
  -2  15   3      609.64      616.27     36.78 o 
  -1  15   3        2.86       27.16     22.98 o 
   0  15   3     1020.61     1045.23     47.83 o 
   1  15   3     1104.71     1188.50     97.59 o 
   2  15   3      584.54      667.56     47.94 o 
   3  15   3        1.92        7.39     43.30 o 
   4  15   3      300.87      301.85     69.17 o 
  -5  16   3      130.92      192.41     38.08 o 
  -4  16   3      833.44      850.61     44.23 o 
  -3  16   3     1928.82     1800.49     76.82 o 
  -2  16   3     1028.28     1021.94     58.85 o 
  -1  16   3       38.63       31.83     24.56 o 
   0  16   3        3.35       -8.67     23.88 o 
   1  16   3      200.76      157.34     32.60 o 
   2  16   3      172.45      184.82     56.78 o 
   3  16   3        9.56       41.87     46.87 o 
   4  16   3       11.91       -9.70     56.47 o 
  -5  17   3        1.45       62.83     42.56 o 
  -4  17   3        4.61      -42.67     37.54 o 
  -3  17   3        0.65       -5.44     30.43 o 
  -2  17   3      154.90       98.60     29.22 o 
  -1  17   3       85.27      138.47     27.98 o 
   0  17   3       51.46       94.95     27.18 o 
   1  17   3        3.77      -36.54     47.12 o 
   2  17   3      122.56      160.13     44.55 o 
   3  17   3      182.49      199.29     52.01 o 
   4  17   3      693.69      633.38     70.04 o 
  -4  18   3      121.74      155.05     39.15 o 
  -3  18   3       48.05       44.64     33.11 o 
  -2  18   3      550.93      440.15     37.25 o 
  -1  18   3     1174.92     1155.63     65.61 o 
   0  18   3     1340.97     1344.16     61.22 o 
   1  18   3      384.97      372.50     36.31 o 
   2  18   3        5.85      -63.38     50.19 o 
   3  18   3      547.83      741.21    105.79 o 
  -3  19   3      125.15       56.53     35.92 o 
  -2  19   3       96.88       89.88     33.63 o 
  -1  19   3      121.13      108.51     31.83 o 
   0  19   3      834.57      800.69     46.90 o 
   1  19   3      623.27      637.12     43.08 o 
   2  19   3      274.13      254.37     52.29 o 
   3  19   3       47.32       51.16     56.05 o 
  -3  20   3        5.66       -0.95     75.49 o 
  -2  20   3      137.22      239.32     62.85 o 
  -1  20   3      422.05      373.58     38.66 o 
   0  20   3      248.08      273.16     36.63 o 
   1  20   3       15.30        8.56     33.05 o 
   2  20   3      241.34      242.60     85.06 o 
  -1  21   3      114.66      130.54     36.85 o 
   0  21   3      137.98      152.57     37.21 o 
  -7   0   4      417.28      591.87    106.92 o 
  -6   0   4     1233.08     1504.81    131.97 o 
  -5   0   4     3456.97     3501.12    229.40 o 
  -4   0   4      616.92      721.98     47.30 o 
  -3   0   4      110.68      120.26     57.11 o 
  -2   0   4     8357.05     8073.91    469.52 o 
  -1   0   4      118.19      184.28     31.76 o 
   0   0   4        2.68       47.48     11.33 o 
   1   0   4     8579.92     7990.52    268.84 o 
   2   0   4    19481.52    18077.40    748.31 o 
   3   0   4    13124.58    12274.63    511.62 o 
   4   0   4     3947.49     3669.78    164.01 o 
   5   0   4       13.67       62.44     45.02 o 
   6   0   4      928.24      958.12     76.61 o 
  -7   1   4     2606.65     2538.55    135.74 o 
  -6   1   4     3593.71     3870.14    180.58 o 
  -5   1   4     9127.78     8973.04    375.17 o 
  -4   1   4     6963.19     6691.41    207.32 o 
  -3   1   4     3410.81     3293.58    103.17 o 
  -2   1   4      121.31      200.14     27.21 o 
  -1   1   4     1837.79     1706.66     78.11 o 
   0   1   4     2396.57     2045.23     51.21 o 
   1   1   4     3132.06     3052.40     74.66 o 
   2   1   4     1166.70     1141.84     40.86 o 
   3   1   4      104.46      195.91     34.15 o 
   4   1   4      221.12      195.51     27.02 o 
   5   1   4       43.30      104.46     32.04 o 
   6   1   4      430.94      510.05     45.68 o 
  -7   2   4       61.58       33.39     64.32 o 
  -6   2   4      876.09      772.31     94.95 o 
  -5   2   4      624.28      716.61     46.16 o 
  -4   2   4      503.24      618.39     68.23 o 
  -3   2   4     1211.27     1389.98     48.21 o 
  -2   2   4     6595.78     6428.28    266.25 o 
   0   2   4    22792.56    22260.39    586.15 o 
   1   2   4     8164.66     7636.00    181.95 o 
   2   2   4     2574.07     2622.56    101.06 o 
   3   2   4       55.70      133.56     23.63 o 
   4   2   4      164.11      262.85     28.01 o 
   5   2   4      446.09      476.24     38.19 o 
   6   2   4       51.47       46.17     39.25 o 
  -7   3   4        7.98       45.26     64.10 o 
  -6   3   4       85.14       64.93     55.01 o 
  -5   3   4      714.26      785.73     47.41 o 
  -4   3   4     2218.03     2090.17     71.10 o 
  -3   3   4     9001.77     8421.08    258.12 o 
  -2   3   4    13091.55    12048.33    407.77 o 
  -1   3   4     1726.68     1540.41     49.44 o 
   0   3   4      258.07      328.73     15.52 o 
   1   3   4     1544.18     1441.12     37.66 o 
   2   3   4     6868.47     6484.70    172.12 o 
   3   3   4     4739.11     4493.72    137.40 o 
   4   3   4     2457.16     2369.02     80.39 o 
   5   3   4      628.32      664.65     50.37 o 
   6   3   4      250.15      251.63     42.23 o 
  -7   4   4     1338.94     1504.68    100.57 o 
  -6   4   4      272.01      314.55     59.38 o 
  -5   4   4      997.78     1092.48     56.04 o 
  -4   4   4     5272.32     5181.61    158.17 o 
  -3   4   4    13488.63    12425.10    375.37 o 
  -2   4   4    16603.57    15836.18    540.00 o 
  -1   4   4     2026.58     1985.45     56.80 o 
   0   4   4     2451.40     2574.25     70.37 o 
   1   4   4       54.01      113.14     10.40 o 
   2   4   4       22.23       61.54     11.07 o 
   3   4   4        8.36       78.95     20.78 o 
   4   4   4      299.04      453.46     40.77 o 
   5   4   4      232.57      339.74     47.39 o 
   6   4   4      184.86      223.01     48.97 o 
  -7   5   4     1217.26     1318.58    184.24 o 
  -6   5   4     1108.13     1240.02     83.71 o 
  -5   5   4       15.69       30.40     35.51 o 
  -4   5   4      225.28      344.70     25.38 o 
  -3   5   4     2110.18     1998.32     67.23 o 
  -2   5   4      282.64      372.28     18.25 o 
  -1   5   4     5168.48     5554.49    150.18 o 
   0   5   4     5948.19     6003.97    160.07 o 
   1   5   4     6172.07     6030.69    144.23 o 
   2   5   4      642.73      739.81     23.30 o 
   3   5   4     1771.36     1683.38     59.20 o 
   4   5   4     6380.99     5987.00    224.16 o 
   5   5   4     5141.19     4693.66    256.74 o 
   6   5   4     1623.54     1620.12    270.72 o 
  -7   6   4      758.34      729.28     77.06 o 
  -6   6   4      142.06       87.78     54.25 o 
  -5   6   4       10.26       50.13     29.82 o 
  -4   6   4     1203.56     1153.49     52.41 o 
  -3   6   4     5222.65     4942.39    152.92 o 
  -2   6   4    10406.73    10660.35    282.04 o 
  -1   6   4     6899.07     6740.02    180.24 o 
   0   6   4     2563.05     2591.93     71.36 o 
   1   6   4     3308.50     3519.70     86.09 o 
   2   6   4      142.36      195.92     14.48 o 
   3   6   4       54.05      138.14     24.94 o 
   4   6   4       26.71      146.82     41.00 o 
   5   6   4       90.47      269.55     38.13 o 
   6   6   4       27.38      -19.95     66.71 o 
  -7   7   4       26.99       24.79     63.93 o 
  -6   7   4      305.03      417.65    136.94 o 
  -5   7   4     2295.40     2233.29     90.86 o 
  -4   7   4     8581.12     8071.24    278.78 o 
  -3   7   4     7397.53     6879.69    209.61 o 
  -2   7   4     5275.33     5196.20    138.62 o 
  -1   7   4     2139.56     2248.96     63.11 o 
   0   7   4     3921.09     4083.05    110.24 o 
   1   7   4     7530.24     7418.40    222.27 o 
   2   7   4     5216.54     5098.83    136.07 o 
   3   7   4     2562.99     2480.05    115.13 o 
   4   7   4      438.43      426.06     46.39 o 
   5   7   4       39.98       11.47     41.77 o 
   6   7   4       46.41       88.27     50.84 o 
  -7   8   4       16.21       67.18     65.22 o 
  -6   8   4       33.36       21.86     82.23 o 
  -5   8   4      349.21      386.50     36.52 o 
  -4   8   4       31.99      132.02     24.90 o 
  -3   8   4      572.94      617.92     28.54 o 
  -2   8   4     1124.35     1120.50     35.41 o 
  -1   8   4     6076.51     6104.38    162.85 o 
   0   8   4     5903.78     5758.04    173.59 o 
   1   8   4     9719.51     9385.53    280.33 o 
   2   8   4     3900.14     4009.32    109.28 o 
   3   8   4      755.01      758.18     45.88 o 
   4   8   4        0.09       14.51     34.88 o 
   5   8   4       41.68      150.42     56.07 o 
   6   8   4      271.00      229.61     70.86 o 
  -7   9   4     1352.71     1326.57    109.76 o 
  -6   9   4     4676.17     4586.33    277.17 o 
  -5   9   4     5097.07     5230.35    189.69 o 
  -4   9   4     2445.24     2314.08     90.24 o 
  -3   9   4     1039.22     1036.85     40.53 o 
  -2   9   4     1508.40     1571.98     53.72 o 
  -1   9   4     4301.13     4355.71    131.94 o 
   0   9   4     1221.44     1257.42     46.72 o 
   1   9   4      556.57      634.39     27.72 o 
   2   9   4       16.43       67.42     14.88 o 
   3   9   4        7.91       34.35     21.94 o 
   4   9   4       79.69       92.91     37.73 o 
   5   9   4      172.41      180.94     44.99 o 
  -6  10   4      638.08      784.72     55.04 o 
  -5  10   4      663.31      770.00     50.51 o 
  -4  10   4     1637.47     1677.28     70.26 o 
  -3  10   4        4.72       16.50     23.01 o 
  -2  10   4      561.82      579.51     27.11 o 
  -1  10   4      211.31      220.84     17.17 o 
   0  10   4     1205.36     1341.79     46.19 o 
   1  10   4     1648.67     1674.95     81.35 o 
   2  10   4     5780.24     5889.84    156.64 o 
   3  10   4     5829.87     5863.55    201.77 o 
   4  10   4     1337.64     1336.68    118.96 o 
   5  10   4       36.67       44.49     47.15 o 
  -6  11   4     1046.39     1179.43    101.38 o 
  -5  11   4      919.07      935.97     53.08 o 
  -4  11   4     1879.73     1815.40     75.32 o 
  -3  11   4     3179.44     3068.14     99.71 o 
  -2  11   4     1047.22     1078.58     40.57 o 
  -1  11   4       51.37       82.89     20.95 o 
   0  11   4        2.16       27.99     16.02 o 
   1  11   4      989.07     1074.43     41.09 o 
   2  11   4     1806.87     1895.09     60.74 o 
   3  11   4     1464.56     1454.66    112.72 o 
   4  11   4      245.76      157.19     41.94 o 
   5  11   4      214.09      206.71     48.57 o 
  -6  12   4      514.51      388.01     49.17 o 
  -5  12   4      517.23      557.98     43.94 o 
  -4  12   4        5.16       41.33     27.57 o 
  -3  12   4     2422.46     2287.37     78.43 o 
  -2  12   4     5522.25     5205.57    185.79 o 
  -1  12   4     9352.50     9183.31    326.14 o 
   0  12   4     7504.61     7348.73    249.82 o 
   1  12   4      970.90     1076.69     66.62 o 
   2  12   4      120.36      184.46     27.88 o 
   3  12   4      303.33      404.01     39.67 o 
   4  12   4      424.17      470.65     47.09 o 
   5  12   4       92.98      123.77     49.19 o 
  -6  13   4        0.67      -31.89     44.95 o 
  -5  13   4        4.70       12.06     49.88 o 
  -4  13   4      253.73      289.02     33.23 o 
  -3  13   4      157.16      160.34     23.26 o 
  -2  13   4     2097.32     2002.70     79.46 o 
  -1  13   4     2204.82     2126.41     83.02 o 
   0  13   4      193.18      326.05     33.09 o 
   1  13   4        3.97       10.97     19.86 o 
   2  13   4      424.73      466.99     40.33 o 
   3  13   4     1215.62     1235.56     62.37 o 
   4  13   4     1069.55     1201.30    118.85 o 
   5  13   4      686.07      621.68    135.48 o 
  -5  14   4      699.84      782.32     85.15 o 
  -4  14   4     2059.25     2174.01    107.58 o 
  -3  14   4     2561.46     2469.21     90.01 o 
  -2  14   4     3616.16     3538.71    131.47 o 
  -1  14   4      287.70      274.54     26.40 o 
   0  14   4      237.35      205.24     24.97 o 
   1  14   4       38.62       59.27     21.63 o 
   2  14   4        1.32       28.06     36.65 o 
   3  14   4        8.96       -3.17     42.21 o 
   4  14   4      204.81      177.60     63.11 o 
  -5  15   4      260.10      284.88     43.36 o 
  -4  15   4        8.07       22.28     42.00 o 
  -3  15   4      134.84      128.64     25.56 o 
  -2  15   4        7.48       -0.32     24.92 o 
  -1  15   4      886.96      825.29     41.98 o 
   0  15   4      132.24      129.78     25.12 o 
   1  15   4      363.67      418.61     32.69 o 
   2  15   4       56.20       56.29     25.31 o 
   3  15   4      304.78      341.02     54.61 o 
   4  15   4     1166.21     1215.96    250.41 o 
  -5  16   4       16.17       23.25     41.87 o 
  -4  16   4        2.54      -38.18     32.39 o 
  -3  16   4       40.10       33.08     36.05 o 
  -2  16   4     1316.63     1332.21     59.58 o 
  -1  16   4     1285.03     1389.87     60.87 o 
   0  16   4     1610.57     1730.48     75.05 o 
   1  16   4     1658.47     1610.34     69.07 o 
   2  16   4      487.54      516.10     38.84 o 
   3  16   4        9.61       35.65     51.63 o 
  -4  17   4     1312.99      966.46     78.37 o 
  -3  17   4     2436.37     2087.88    105.93 o 
  -2  17   4      250.07      216.65     31.93 o 
  -1  17   4       62.20       74.91     28.11 o 
   0  17   4     1040.26     1056.53     54.75 o 
   1  17   4     2089.56     1977.90    129.97 o 
   2  17   4     1157.34     1204.99    100.61 o 
   3  17   4      126.70      112.84     55.83 o 
  -4  18   4        7.32       -1.66     39.25 o 
  -3  18   4       19.23       46.47     72.43 o 
  -2  18   4      204.99      157.45     40.71 o 
  -1  18   4      260.91      250.71     41.37 o 
   0  18   4      764.66      768.02     45.69 o 
   1  18   4      383.56      459.77     38.03 o 
   2  18   4      603.18      625.27     61.73 o 
  -3  19   4        3.79        2.89     43.97 o 
  -2  19   4      125.19       96.80     42.50 o 
  -1  19   4      801.80      814.55     52.32 o 
   0  19   4        2.69      -21.06     31.43 o 
   1  19   4        5.20       -2.24     32.48 o 
   2  19   4        2.07      -53.36     52.09 o 
  -2  20   4        5.98       -5.55     35.20 o 
  -1  20   4       96.06       55.86     34.68 o 
   0  20   4       93.28       58.74     34.77 o 
   1  20   4       93.62       47.97     44.59 o 
  -7   1   5     1119.94     1331.43     99.63 o 
  -6   1   5     1406.36     1579.06     99.60 o 
  -5   1   5      857.84     1024.97     74.07 o 
  -4   1   5      221.78      332.04     86.58 o 
  -3   1   5     4573.93     4737.57    203.66 o 
  -2   1   5     5575.76     5385.78    226.51 o 
  -1   1   5     4804.46     4547.38    190.26 o 
   0   1   5       44.31       50.51      9.81 o 
   1   1   5     2194.68     2073.92     52.66 o 
   2   1   5     2012.96     1758.16    122.74 o 
   3   1   5     2260.50     2227.56     75.01 o 
   4   1   5       77.54      103.63     28.07 o 
   5   1   5        2.40      -54.87     36.58 o 
   6   1   5      251.33      388.08     65.01 o 
  -7   2   5      592.76      496.92     78.39 o 
  -6   2   5        4.66       47.50     62.31 o 
  -5   2   5      860.20      956.10    115.99 o 
  -4   2   5     3921.93     3599.60    163.18 o 
  -3   2   5     3468.62     3280.95    146.67 o 
  -2   2   5     2987.90     2917.20    129.55 o 
  -1   2   5     3454.50     3487.06    103.98 o 
   0   2   5      821.86      904.86     24.33 o 
   1   2   5     2507.28     2409.70     60.71 o 
   2   2   5     4130.51     3827.16    122.74 o 
   3   2   5     2186.15     2129.64     97.62 o 
   4   2   5      232.16      174.98     29.18 o 
   5   2   5      338.05      224.95     36.41 o 
   6   2   5      366.88      336.93     46.33 o 
  -7   3   5       19.81      -32.91     68.73 o 
  -6   3   5      241.26      188.78     60.95 o 
  -5   3   5     1239.84     1238.20     79.91 o 
  -4   3   5     4220.54     3887.64    173.22 o 
  -3   3   5      318.08      320.85     38.73 o 
  -2   3   5      372.58      457.71     38.08 o 
  -1   3   5     4364.98     4147.44    165.98 o 
   0   3   5     3606.68     3583.14     98.26 o 
   1   3   5     2522.04     2561.75     64.51 o 
   2   3   5      474.73      468.42     36.27 o 
   3   3   5      621.02      600.51     37.94 o 
   4   3   5      956.81      972.20     66.62 o 
   5   3   5     1082.45      929.99     49.93 o 
   6   3   5       33.80      -11.93     42.62 o 
  -7   4   5      100.62      220.91     72.11 o 
  -6   4   5      773.97      568.17     95.81 o 
  -5   4   5     1655.82     2052.91    108.22 o 
  -4   4   5     2849.36     2625.03    125.40 o 
  -3   4   5      143.94      160.46     35.61 o 
  -2   4   5       10.96       27.58     25.82 o 
  -1   4   5     3426.07     3312.47    100.94 o 
   0   4   5     4579.76     4409.99    119.47 o 
   1   4   5      677.12      718.01     22.84 o 
   2   4   5       38.86       55.31     18.73 o 
   3   4   5      282.57      273.77     25.79 o 
   4   4   5      486.52      472.55     56.91 o 
   5   4   5       56.41      133.17     57.81 o 
   6   4   5       49.00       73.01     43.74 o 
  -7   5   5        4.43      -21.80     68.93 o 
  -6   5   5        2.91       82.61     58.38 o 
  -5   5   5      501.39      491.58     56.91 o 
  -4   5   5       13.27       42.59     38.66 o 
  -3   5   5      111.73      126.27     33.14 o 
  -2   5   5      690.26      761.44     34.69 o 
  -1   5   5      326.73      436.59     21.35 o 
   0   5   5     1065.79     1160.69     41.08 o 
   1   5   5      476.99      525.08     19.72 o 
   2   5   5      176.05      135.12     19.30 o 
   3   5   5       83.83       86.06     36.24 o 
   4   5   5      127.18      106.29     32.61 o 
   5   5   5      101.73       76.36     35.60 o 
  -7   6   5      159.89        7.74     77.28 o 
  -6   6   5       78.07       70.48     58.71 o 
  -5   6   5     1055.52     1135.07    137.69 o 
  -4   6   5     5042.21     4916.21    212.47 o 
  -3   6   5     2555.30     2487.38     90.50 o 
  -2   6   5      294.84      346.29     19.40 o 
  -1   6   5     1444.49     1491.31     45.09 o 
   0   6   5     7090.51     7111.29    189.36 o 
   1   6   5     2302.15     2232.82     57.74 o 
   2   6   5      192.30      173.62     20.95 o 
   3   6   5      301.49      316.56     34.41 o 
   4   6   5      881.03      851.43     51.99 o 
   5   6   5      973.89      978.71     97.85 o 
  -7   7   5      294.82      209.50     72.67 o 
  -6   7   5      482.90      431.92     99.67 o 
  -5   7   5      754.22      721.54     96.14 o 
  -4   7   5     1322.44     1394.32     98.54 o 
  -3   7   5      389.23      386.30     39.47 o 
  -2   7   5     1258.30     1236.83     63.52 o 
  -1   7   5     5163.44     5055.27    157.12 o 
   0   7   5     5535.07     5556.56    149.29 o 
   1   7   5     1084.73     1236.36     41.38 o 
   2   7   5       28.88       27.94     19.02 o 
   3   7   5      733.77      750.23     36.53 o 
   4   7   5     1685.47     1720.89     84.86 o 
   5   7   5      543.26      671.62     72.26 o 
  -7   8   5      639.89      562.87     79.42 o 
  -6   8   5      943.88      808.21     74.86 o 
  -5   8   5      308.12      274.72     50.92 o 
  -4   8   5      385.19      396.92     45.95 o 
  -3   8   5      513.18      507.42     43.30 o 
  -2   8   5     3369.68     3255.69     99.56 o 
  -1   8   5     2583.30     2680.83     75.69 o 
   0   8   5      304.59      383.53     34.00 o 
   1   8   5        2.74       19.16     14.73 o 
   2   8   5      989.15     1061.71     41.81 o 
   3   8   5      963.88      999.42     42.89 o 
   4   8   5      175.39      175.28     31.20 o 
   5   8   5        0.82      -24.22     47.19 o 
  -6   9   5      289.57      202.69     58.97 o 
  -5   9   5      102.91      151.05     56.50 o 
  -4   9   5      782.12      633.01     58.45 o 
  -3   9   5     1086.90      996.86     66.04 o 
  -2   9   5     1259.26     1185.74     51.26 o 
  -1   9   5      370.41      370.35     27.17 o 
   0   9   5       44.21       68.07     15.19 o 
   1   9   5      872.26      896.35     32.58 o 
   2   9   5      210.83      257.42     26.97 o 
   3   9   5        0.26        2.62     24.45 o 
   4   9   5       22.70      -26.32     40.23 o 
   5   9   5       79.30       33.27     48.53 o 
  -6  10   5       12.71       24.04     56.81 o 
  -5  10   5       12.54       32.61     47.24 o 
  -4  10   5      885.68      770.46     57.48 o 
  -3  10   5      922.70      945.85     69.74 o 
  -2  10   5      957.83     1006.51     46.65 o 
  -1  10   5      682.01      728.69     27.87 o 
   0  10   5       41.54       86.68     20.87 o 
   1  10   5      332.49      303.85     34.40 o 
   2  10   5     1578.82     1538.46     55.16 o 
   3  10   5      799.57      843.96     55.67 o 
   4  10   5      223.41      199.75     44.15 o 
   5  10   5        0.38       -4.14     48.67 o 
  -6  11   5      979.42      871.68     96.64 o 
  -5  11   5      694.04      636.44     61.75 o 
  -4  11   5      221.21      237.36     43.88 o 
  -3  11   5     2268.67     2311.51     88.85 o 
  -2  11   5     1374.93     1272.02     55.76 o 
  -1  11   5     1540.76     1509.32     76.97 o 
   0  11   5       10.63        9.93     17.87 o 
   1  11   5      972.82      993.42     41.51 o 
   2  11   5     1906.48     1946.65     71.71 o 
   3  11   5      809.96      831.17     52.35 o 
   4  11   5      261.82      288.28     46.38 o 
  -6  12   5       27.75      -21.73     71.77 o 
  -5  12   5      684.20      584.51     61.26 o 
  -4  12   5      554.67      417.95     48.45 o 
  -3  12   5     1981.09     1901.69    121.40 o 
  -2  12   5      757.06      652.50     43.78 o 
  -1  12   5       31.49        2.81     18.97 o 
   0  12   5     1160.50     1083.03     55.03 o 
   1  12   5     1603.50     1640.92     65.03 o 
   2  12   5     1662.46     1756.62     62.30 o 
   3  12   5      445.28      444.11    105.24 o 
   4  12   5        9.81      -28.28     44.27 o 
  -5  13   5      132.65      129.11     60.48 o 
  -4  13   5      541.62      319.46     47.88 o 
  -3  13   5     2912.85     2428.44     94.87 o 
  -2  13   5      793.43      846.87     53.18 o 
  -1  13   5       32.17       54.77     28.65 o 
   0  13   5      412.25      553.88     80.47 o 
   1  13   5      250.50      342.92     26.71 o 
   2  13   5      646.69      751.43     82.97 o 
   3  13   5        4.36      -34.00     39.74 o 
   4  13   5       73.35       30.08     46.73 o 
  -5  14   5      561.43      494.86    138.52 o 
  -4  14   5       14.52       87.66     44.86 o 
  -3  14   5        2.30       43.06     33.96 o 
  -2  14   5      312.70      268.21     51.01 o 
  -1  14   5      187.05      171.99     46.68 o 
   0  14   5      155.25      132.46     25.08 o 
   1  14   5        1.68      -19.90     23.21 o 
   2  14   5      247.04      297.18     39.37 o 
   3  14   5       12.95       23.81     41.54 o 
   4  14   5        0.64      -59.71     48.14 o 
  -5  15   5      162.12      120.57    139.26 o 
  -4  15   5      519.29      406.17     53.05 o 
  -3  15   5      125.71      133.64     31.81 o 
  -2  15   5       12.46       24.02     28.10 o 
  -1  15   5     1511.41     1505.31     78.91 o 
   0  15   5     1229.02     1323.55     59.59 o 
   1  15   5     1093.23     1229.07     82.54 o 
   2  15   5      117.86      124.40     38.44 o 
   3  15   5       31.01       74.13     43.91 o 
  -4  16   5      534.62      517.47    100.39 o 
  -3  16   5      309.82      302.50     36.25 o 
  -2  16   5        1.54      -33.06     29.28 o 
  -1  16   5      263.34      286.16     39.29 o 
   0  16   5      775.71      664.15     40.33 o 
   1  16   5      249.10      239.53     35.51 o 
   2  16   5        6.72       51.02     39.91 o 
   3  16   5      188.21      256.25     48.25 o 
  -4  17   5       59.55       16.89     49.80 o 
  -3  17   5       98.39       71.61     34.73 o 
  -2  17   5      753.20      620.54     51.57 o 
  -1  17   5     1141.78     1203.68    155.32 o 
   0  17   5      499.39      457.55     38.24 o 
   1  17   5        1.76       -4.77     37.71 o 
   2  17   5        3.43       22.81     52.26 o 
  -3  18   5       50.87       42.48     36.37 o 
  -2  18   5      183.27      234.20     43.84 o 
  -1  18   5      685.47      622.81     53.17 o 
   0  18   5      285.10      340.51     36.41 o 
   1  18   5      198.23      153.04     34.93 o 
  -2  19   5       21.59        8.19     42.64 o 
  -1  19   5       24.92       59.25     42.20 o 
   0  19   5       38.99       29.74     41.12 o 
  -7   0   6       18.70      -34.42    105.14 o 
  -6   0   6       62.58       58.32     90.47 o 
  -5   0   6     5178.97     5137.60    324.19 o 
  -4   0   6     1305.81     1460.39    120.79 o 
  -3   0   6     8251.56     8089.17    477.98 o 
  -2   0   6    10175.75    10211.25    594.63 o 
  -1   0   6     2376.51     2231.74    145.94 o 
   0   0   6     2609.40     2517.67    106.53 o 
   1   0   6     2274.05     2215.19    131.36 o 
   2   0   6     5264.04     5128.99    288.28 o 
   3   0   6     5339.32     4845.27    275.38 o 
   4   0   6      744.35      679.17     57.58 o 
   5   0   6        2.09      -57.16     52.62 o 
  -7   1   6       43.29      120.69    127.27 o 
  -6   1   6     1609.28     1945.14    115.90 o 
  -5   1   6      285.88      307.36     85.56 o 
  -4   1   6      228.15      282.29     61.76 o 
  -3   1   6        0.90        1.02     61.45 o 
  -2   1   6       60.42      -35.99     32.20 o 
  -1   1   6      100.52      158.51     19.90 o 
   0   1   6      928.90     1029.61     35.45 o 
   1   1   6     6500.72     6240.37    208.82 o 
   2   1   6     2674.48     2576.27    113.57 o 
   3   1   6     1393.67     1438.84     55.76 o 
   4   1   6     1065.63      943.48     65.63 o 
   5   1   6        0.98       -9.17     36.68 o 
  -7   2   6      503.27      551.15     84.58 o 
  -6   2   6     3211.69     3283.04    366.73 o 
  -5   2   6     4669.41     4441.26    201.83 o 
  -4   2   6     6040.79     6052.05    260.49 o 
  -3   2   6     1643.50     1732.88     89.94 o 
  -2   2   6       67.29      136.34     34.48 o 
  -1   2   6      967.80     1020.51     42.97 o 
   0   2   6     2997.72     2780.08     82.46 o 
   1   2   6     1516.00     1386.71     91.51 o 
   2   2   6       75.75       88.46     20.69 o 
   3   2   6       30.03        9.81     34.37 o 
   4   2   6       10.52       40.55     32.36 o 
   5   2   6       66.42       87.91     38.41 o 
  -7   3   6     1304.12     1422.17    107.14 o 
  -6   3   6     1009.66      972.33     83.58 o 
  -5   3   6       15.36      -17.22     53.32 o 
  -4   3   6     2759.96     2717.09    131.70 o 
  -3   3   6     5381.21     5096.11    247.87 o 
  -2   3   6    10998.08    10553.02    346.26 o 
  -1   3   6     6775.27     6527.13    216.08 o 
   0   3   6     3234.04     3148.27     92.94 o 
   1   3   6      371.61      392.20     32.86 o 
   2   3   6        1.93       -2.28     20.81 o 
   3   3   6        0.86       -6.78     23.79 o 
   4   3   6      153.61      140.46     31.42 o 
   5   3   6       92.12      121.18     39.15 o 
  -7   4   6     1199.85     1142.13    306.17 o 
  -6   4   6      566.90      797.04     79.01 o 
  -5   4   6     1494.88     1438.85    112.74 o 
  -4   4   6       81.17       49.70     86.74 o 
  -3   4   6       64.21       81.56     37.56 o 
  -2   4   6       52.83      105.12     20.22 o 
  -1   4   6     2980.68     2946.95    103.19 o 
   0   4   6     6388.82     6300.48    209.33 o 
   1   4   6      778.60      783.79     58.33 o 
   2   4   6      247.07      278.25     24.12 o 
   3   4   6      445.06      403.47     30.51 o 
   4   4   6     2173.64     2064.81     83.56 o 
   5   4   6     1837.89     1757.03     79.28 o 
  -7   5   6       36.51       18.90     75.93 o 
  -6   5   6     1361.48     1390.92     96.97 o 
  -5   5   6      346.51      298.42     57.06 o 
  -4   5   6        5.79      -10.94     41.45 o 
  -3   5   6        1.90       78.22     37.28 o 
  -2   5   6     4115.33     4145.61    141.56 o 
  -1   5   6    11288.69    11314.21    368.91 o 
   0   5   6    12011.06    12057.81    394.80 o 
   1   5   6     2861.04     2710.34     97.04 o 
   2   5   6     1338.17     1304.50     56.42 o 
   3   5   6       24.89       57.51     35.02 o 
   4   5   6     1192.14     1209.30    109.87 o 
   5   5   6      431.72      534.21     45.65 o 
  -6   6   6      551.86      526.66    142.45 o 
  -5   6   6      641.31      701.78     66.56 o 
  -4   6   6       56.83      108.09     50.13 o 
  -3   6   6      276.73      353.54     43.12 o 
  -2   6   6      323.68      337.09     36.98 o 
  -1   6   6       41.60       71.95     19.99 o 
   0   6   6      166.31      212.42     29.98 o 
   1   6   6      280.77      342.29     26.74 o 
   2   6   6      804.69      873.32     37.82 o 
   3   6   6      225.31      250.51     33.61 o 
   4   6   6      525.29      605.26     42.38 o 
   5   6   6      541.22      623.28     47.55 o 
  -6   7   6      122.26      165.28     64.70 o 
  -5   7   6      350.92      477.61    102.52 o 
  -4   7   6     1287.91     1313.35     77.86 o 
  -3   7   6     5891.87     5611.04    239.94 o 
  -2   7   6     3020.03     2878.59    103.43 o 
  -1   7   6     1600.45     1718.57     66.08 o 
   0   7   6       45.99       37.30     20.43 o 
   1   7   6      226.88      248.90     46.41 o 
   2   7   6      116.77       82.57     24.05 o 
   3   7   6       93.85      125.40     27.14 o 
   4   7   6      535.37      467.31     39.14 o 
   5   7   6       52.33       43.03     50.44 o 
  -6   8   6     1144.05     1145.68     89.07 o 
  -5   8   6     6519.12     6418.51    277.24 o 
  -4   8   6     3381.60     3428.03    157.88 o 
  -3   8   6     2808.28     2667.40    125.93 o 
  -2   8   6      499.20      475.81     61.65 o 
  -1   8   6      815.04      822.71     46.29 o 
   0   8   6     3564.93     3531.85    108.95 o 
   1   8   6     2165.96     2186.00     82.17 o 
   2   8   6      184.84      184.06     24.86 o 
   3   8   6      637.75      596.84     60.18 o 
   4   8   6        0.50        4.08     33.43 o 
  -6   9   6     1766.41     1818.31    158.10 o 
  -5   9   6      640.51      714.31     66.89 o 
  -4   9   6      348.64      360.02     73.38 o 
  -3   9   6       15.88       49.10     36.90 o 
  -2   9   6     1696.50     1634.28     83.29 o 
  -1   9   6       27.29       19.95     32.13 o 
   0   9   6      389.25      480.00     27.73 o 
   1   9   6     5360.08     5417.51    158.93 o 
   2   9   6     3014.81     3135.01    132.91 o 
   3   9   6     1935.27     2026.44     72.48 o 
   4   9   6      571.51      557.63     41.68 o 
  -6  10   6      106.18      161.24     65.39 o 
  -5  10   6      647.46      618.46     64.44 o 
  -4  10   6     1694.45     1666.16    115.01 o 
  -3  10   6     2314.98     1975.51     99.56 o 
  -2  10   6     2374.55     2384.96    112.66 o 
  -1  10   6     1001.14     1055.20     61.50 o 
   0  10   6       24.68       73.50     21.81 o 
   1  10   6     3187.16     3505.26    136.63 o 
   2  10   6     1096.77     1308.75     52.80 o 
   3  10   6     2191.10     2336.99    155.67 o 
   4  10   6      485.11      527.32     54.55 o 
  -6  11   6        2.47      -42.99     63.60 o 
  -5  11   6      231.47      218.97     56.74 o 
  -4  11   6      448.63      345.73     52.93 o 
  -3  11   6      892.56      799.58     57.90 o 
  -2  11   6      963.19     1004.24    117.45 o 
  -1  11   6     1743.82     1773.20     88.16 o 
   0  11   6      242.39      252.29     25.85 o 
   1  11   6      224.59      369.48     26.13 o 
   2  11   6      448.64      542.57     33.76 o 
   3  11   6        2.15       41.78     30.87 o 
   4  11   6        5.05      -18.21     48.87 o 
  -5  12   6      926.24      949.06     75.86 o 
  -4  12   6      615.12      557.75     56.63 o 
  -3  12   6       40.48       69.21     39.43 o 
  -2  12   6      268.57      278.14     39.74 o 
  -1  12   6      574.56      693.84     87.31 o 
   0  12   6       29.15       17.28     23.89 o 
   1  12   6       11.11        3.10     35.27 o 
   2  12   6        4.19       -7.87     30.24 o 
   3  12   6      196.87      154.06     44.15 o 
  -5  13   6       13.75       52.29     64.74 o 
  -4  13   6      473.20      393.48     71.42 o 
  -3  13   6     1349.19     1325.21     77.30 o 
  -2  13   6     3356.96     3328.64    151.13 o 
  -1  13   6     3052.40     3083.92    116.07 o 
   0  13   6     1195.61     1237.92     58.05 o 
   1  13   6       13.59       -0.43     46.82 o 
   2  13   6        0.49        6.63     34.69 o 
   3  13   6       65.85       62.92     57.64 o 
  -5  14   6      190.77       90.59     58.65 o 
  -4  14   6      252.47      237.96     51.99 o 
  -3  14   6       18.37       18.17     41.41 o 
  -2  14   6      358.10      333.31     44.08 o 
  -1  14   6      787.13      788.13     61.52 o 
   0  14   6     1424.75     1210.92     58.12 o 
   1  14   6      670.59      617.59     57.39 o 
   2  14   6      137.21      142.91     55.02 o 
   3  14   6      435.06      524.91     54.33 o 
  -4  15   6       10.80      -44.66     48.52 o 
  -3  15   6      170.79      162.05     45.74 o 
  -2  15   6      408.32      459.54     68.32 o 
  -1  15   6      972.44     1005.55     52.83 o 
   0  15   6     2453.78     2519.77    101.60 o 
   1  15   6      876.72      794.36     73.92 o 
   2  15   6       51.52       67.69     55.86 o 
  -3  16   6      174.93      120.34     46.83 o 
  -2  16   6       14.72      -24.66     40.84 o 
  -1  16   6      173.27      214.83     35.43 o 
   0  16   6      469.72      441.71     41.08 o 
   1  16   6      276.19      274.43     43.96 o 
   2  16   6       54.04       64.02     88.65 o 
  -3  17   6      383.49      327.63    138.54 o 
  -2  17   6      245.12      245.86     47.91 o 
  -1  17   6        1.01       -8.06     36.79 o 
   0  17   6       14.80       60.17     41.36 o 
   1  17   6        0.09      -19.09     79.52 o 
  -1  18   6        1.91       34.83     37.34 o 
  -6   1   7     1142.63     1455.22    107.71 o 
  -5   1   7      103.30      -79.86     57.07 o 
  -4   1   7     1857.85     1966.47    195.99 o 
  -3   1   7     3508.70     3510.58    161.32 o 
  -2   1   7     3347.65     3143.72    143.27 o 
  -1   1   7     1122.94     1158.70     41.39 o 
   0   1   7     1720.01     1628.43     53.42 o 
   1   1   7      963.53      924.78     48.65 o 
   2   1   7     3386.20     3140.49    185.05 o 
   3   1   7      413.11      379.28     37.84 o 
   4   1   7        7.96      -28.51     32.98 o 
  -6   2   7      160.40      154.61     71.04 o 
  -5   2   7      599.41      669.75     71.29 o 
  -4   2   7     1217.86     1383.57     86.44 o 
  -3   2   7      587.88      612.75     56.29 o 
  -2   2   7      356.97      421.72     32.52 o 
  -1   2   7      125.30      155.03     29.00 o 
   0   2   7     1263.33     1301.96     44.19 o 
   1   2   7     1540.96     1483.69     69.00 o 
   2   2   7      456.67      458.89     50.53 o 
   3   2   7       22.84       62.45     46.58 o 
   4   2   7       12.03       38.39     33.98 o 
  -6   3   7      296.47      396.51     74.46 o 
  -5   3   7       78.68      -34.42     56.38 o 
  -4   3   7        0.95       37.01     54.12 o 
  -3   3   7       90.32      179.04     55.31 o 
  -2   3   7      445.84      520.11     33.10 o 
  -1   3   7     1842.85     1832.55    100.93 o 
   0   3   7      165.19      226.29     28.26 o 
   1   3   7      163.66      197.89     26.71 o 
   2   3   7      654.69      599.01     46.52 o 
   3   3   7      335.44      289.45     34.12 o 
   4   3   7      256.95      198.55     36.07 o 
  -6   4   7      349.29      286.55     94.24 o 
  -5   4   7     1772.76     1603.14    127.99 o 
  -4   4   7      628.50      731.09     64.77 o 
  -3   4   7      109.55      120.86     43.54 o 
  -2   4   7      676.30      821.44     41.65 o 
  -1   4   7     1401.63     1462.74     63.95 o 
   0   4   7     1445.59     1418.71     48.18 o 
   1   4   7        5.64       15.23     27.64 o 
   2   4   7       15.36       15.63     26.95 o 
   3   4   7      827.69      883.34     65.36 o 
   4   4   7      188.52      281.61     37.63 o 
  -6   5   7      259.98      180.88    108.88 o 
  -5   5   7       21.23      103.21     57.97 o 
  -4   5   7        0.92      -33.09     78.13 o 
  -3   5   7      135.99      105.35     26.01 o 
  -2   5   7      176.64      146.58     24.63 o 
  -1   5   7      269.38      258.33     26.05 o 
   0   5   7       73.62       83.43     17.88 o 
   1   5   7      448.29      424.56     33.71 o 
   2   5   7      141.10      136.53     30.06 o 
   3   5   7        0.02      -15.53     36.94 o 
   4   5   7        0.03       35.31     37.95 o 
  -6   6   7     1463.14     1392.58    192.88 o 
  -5   6   7     2574.80     2830.15    293.39 o 
  -4   6   7     2069.81     2334.71    226.78 o 
  -3   6   7       14.47       31.90     41.54 o 
  -2   6   7      614.90      708.69     47.87 o 
  -1   6   7     7900.20     8073.97    267.82 o 
   0   6   7     3130.66     2972.63     90.27 o 
   1   6   7     1865.46     1799.80     82.01 o 
   2   6   7       32.01       20.06     29.38 o 
   3   6   7     1002.55     1011.53     94.64 o 
   4   6   7      489.95      507.56     46.47 o 
  -6   7   7      398.21      256.42     71.14 o 
  -5   7   7      714.97      657.73     70.59 o 
  -4   7   7      142.86       49.05     56.06 o 
  -3   7   7      199.34      172.65     49.09 o 
  -2   7   7     1533.82     1567.05     63.70 o 
  -1   7   7     1325.61     1326.67     55.19 o 
   0   7   7      256.25      262.59     26.56 o 
   1   7   7       14.92       76.06     35.80 o 
   2   7   7      902.79      827.41     65.26 o 
   3   7   7      250.07      222.54     35.44 o 
   4   7   7      195.36      196.41     83.90 o 
  -6   8   7       77.30       16.30     68.13 o 
  -5   8   7        6.93       18.38     75.09 o 
  -4   8   7       18.04        0.00     45.41 o 
  -3   8   7       14.44       32.37     40.56 o 
  -2   8   7      480.33      572.98     50.16 o 
  -1   8   7       61.89      100.39     37.14 o 
   0   8   7       10.62       45.92     24.46 o 
   1   8   7      557.63      648.74     94.39 o 
   2   8   7      608.68      684.65     51.17 o 
   3   8   7       42.03       15.04     35.15 o 
  -5   9   7      146.83      110.15     91.72 o 
  -4   9   7      120.31      103.02     48.86 o 
  -3   9   7      240.32      215.81     45.27 o 
  -2   9   7       54.44       42.31     37.11 o 
  -1   9   7       60.88       99.42     37.60 o 
   0   9   7       16.74       37.82     25.28 o 
   1   9   7      361.70      381.51     45.10 o 
   2   9   7        4.22       23.13     34.38 o 
   3   9   7       42.59      -15.29     35.93 o 
  -5  10   7      100.59      117.92     58.31 o 
  -4  10   7      168.52      149.56     50.87 o 
  -3  10   7      332.48      245.13     46.47 o 
  -2  10   7      584.37      581.36     51.48 o 
  -1  10   7       20.13       55.12     35.55 o 
   0  10   7       19.61       -3.29     26.49 o 
   1  10   7       34.03        6.80     43.74 o 
   2  10   7      124.98      214.35     38.61 o 
   3  10   7       12.48       82.31     50.77 o 
  -5  11   7        1.67       22.73     58.73 o 
  -4  11   7     1831.90     1725.43     98.10 o 
  -3  11   7     2689.32     2732.19    177.11 o 
  -2  11   7     2926.62     2819.34    132.82 o 
  -1  11   7      285.54      178.60     38.66 o 
   0  11   7      247.57      302.67     33.12 o 
   1  11   7     1823.29     1888.27     89.12 o 
   2  11   7     1935.55     1938.19    102.83 o 
   3  11   7      475.37      554.05     79.13 o 
  -5  12   7      505.84      449.45     68.14 o 
  -4  12   7     1053.65      866.24    102.62 o 
  -3  12   7      271.45      202.05     63.47 o 
  -2  12   7      298.36      310.73     49.97 o 
  -1  12   7      279.52      225.35     49.36 o 
   0  12   7      187.06      192.26     38.77 o 
   1  12   7      531.24      653.45     49.25 o 
   2  12   7       59.16      138.90     36.54 o 
  -4  13   7        2.25       19.97     51.10 o 
  -3  13   7      113.07        6.34     46.01 o 
  -2  13   7        1.43        6.53     51.82 o 
  -1  13   7       15.10      -10.94     39.32 o 
   0  13   7      284.20      301.20     43.21 o 
   1  13   7      107.38      111.94     38.18 o 
   2  13   7        0.42       10.40     36.38 o 
  -4  14   7       53.49       48.60     53.24 o 
  -3  14   7       11.51       36.05     46.78 o 
  -2  14   7        0.89        3.83     53.70 o 
  -1  14   7      115.26      168.29    131.40 o 
   0  14   7      159.95      157.55     49.47 o 
   1  14   7       76.17       24.79     47.48 o 
  -3  15   7        0.70       30.46     58.24 o 
  -2  15   7       67.07       21.06     44.89 o 
  -1  15   7      150.23      151.06     45.15 o 
   0  15   7      114.15      181.28     53.29 o 
   1  15   7       72.80      -13.72     47.70 o 
  -2  16   7      570.63      457.26     56.00 o 
  -1  16   7     1272.79     1085.72    166.94 o 
   0  16   7     1207.53     1169.78     94.32 o 
  -6   0   8        4.43      114.32    108.90 o 
  -5   0   8      345.65      328.33     98.28 o 
  -4   0   8     1769.53     2077.53    164.53 o 
  -3   0   8     1212.23     1659.50    135.78 o 
  -2   0   8      274.57      346.79     36.40 o 
  -1   0   8     1789.09     1774.98     83.90 o 
   0   0   8       66.28        4.15     34.14 o 
   1   0   8       79.18       97.39     38.51 o 
   2   0   8        0.08      124.17     43.99 o 
   3   0   8      378.39      512.12     64.53 o 
  -6   1   8      125.54      125.16     77.40 o 
  -5   1   8      698.65      791.02     80.96 o 
  -4   1   8     2794.79     2791.94    141.79 o 
  -3   1   8     6152.85     6095.38    263.61 o 
  -2   1   8     1198.45     1347.00     64.37 o 
  -1   1   8       33.07       -2.95     23.73 o 
   0   1   8        6.04       35.59     29.77 o 
   1   1   8     2853.13     2701.46    115.03 o 
   2   1   8     1722.65     1698.75     79.70 o 
   3   1   8      961.63      900.38     78.32 o 
  -6   2   8      227.74      237.97     78.60 o 
  -5   2   8     1002.01     1024.15     87.35 o 
  -4   2   8      822.88     1004.29    127.58 o 
  -3   2   8      430.61      390.26     55.98 o 
  -2   2   8       17.99       54.98     26.05 o 
  -1   2   8       87.34       74.39     28.18 o 
   0   2   8       15.27       15.95     44.05 o 
   1   2   8      579.14      368.63     84.26 o 
   2   2   8      704.46      738.47    126.71 o 
   3   2   8      620.56      600.65     47.80 o 
  -6   3   8      906.76     1091.05    136.40 o 
  -5   3   8      529.77      686.87     77.54 o 
  -4   3   8       17.61       26.22     54.71 o 
  -3   3   8     1133.70     1146.30     55.88 o 
  -2   3   8       11.73       60.23     26.51 o 
  -1   3   8       52.39      112.10     35.42 o 
   0   3   8       22.19       71.55     25.74 o 
   1   3   8      702.74      723.51     82.08 o 
   2   3   8      202.50      199.12     78.11 o 
   3   3   8       84.11      120.72     38.68 o 
  -6   4   8      772.99      853.28     91.86 o 
  -5   4   8     1093.60     1006.36    112.17 o 
  -4   4   8      848.27      905.88     75.88 o 
  -3   4   8      923.84      989.02     51.11 o 
  -2   4   8     5209.53     5249.52    180.55 o 
  -1   4   8     4785.71     4591.32    158.46 o 
   0   4   8     4778.85     4782.19    192.21 o 
   1   4   8     2728.80     2702.60    115.50 o 
   2   4   8       36.77      115.57     33.64 o 
   3   4   8      590.41      630.21     50.15 o 
  -5   5   8     1141.41     1191.09    114.16 o 
  -4   5   8      484.38      489.45     64.30 o 
  -3   5   8       23.36       37.72     29.03 o 
  -2   5   8       48.11       97.91     27.89 o 
  -1   5   8      149.01      239.57     43.66 o 
   0   5   8      746.26      746.95     49.84 o 
   1   5   8       32.86       74.38     30.09 o 
   2   5   8       33.20        0.52     65.77 o 
   3   5   8        7.70       27.98     39.01 o 
  -5   6   8      120.77      306.00    106.74 o 
  -4   6   8        0.69       -6.00     54.52 o 
  -3   6   8      458.78      537.98     58.71 o 
  -2   6   8     1926.15     2033.14     80.78 o 
  -1   6   8      849.78      902.61     56.12 o 
   0   6   8     2928.51     3048.61    128.35 o 
   1   6   8      464.20      460.92     74.85 o 
   2   6   8      134.57       93.42     70.31 o 
   3   6   8        3.39       10.41     40.24 o 
  -5   7   8      222.18      276.22     66.85 o 
  -4   7   8       10.49       13.15     53.89 o 
  -3   7   8      105.68      115.61     48.63 o 
  -2   7   8        4.01      -29.25     27.65 o 
  -1   7   8        1.04       22.55     26.58 o 
   0   7   8      439.40      435.47     49.09 o 
   1   7   8       14.73      -46.09     30.73 o 
   2   7   8       83.28      138.33     37.78 o 
   3   7   8       99.85      114.70     43.15 o 
  -5   8   8     1157.58     1164.38    266.32 o 
  -4   8   8     1778.76     2003.20    111.97 o 
  -3   8   8      109.38        1.79     79.21 o 
  -2   8   8      101.35      159.57     44.70 o 
  -1   8   8        4.01       27.32     45.04 o 
   0   8   8       15.43       35.03     30.83 o 
   1   8   8        3.35       -4.52     32.88 o 
   2   8   8      593.17      783.98    125.77 o 
  -5   9   8      567.53      600.50     75.18 o 
  -4   9   8     2942.32     2920.66    223.30 o 
  -3   9   8     5091.75     4731.69    211.37 o 
  -2   9   8     1508.14     1480.77     84.83 o 
  -1   9   8      195.05      220.18     33.11 o 
   0   9   8      456.89      446.97     52.49 o 
   1   9   8     1805.48     1784.17     85.57 o 
   2   9   8     2704.85     2893.90    129.44 o 
  -4  10   8      699.36      767.02     73.83 o 
  -3  10   8      410.61      543.21     73.99 o 
  -2  10   8      792.07      885.67     65.39 o 
  -1  10   8      681.77      717.05    132.11 o 
   0  10   8        9.86      -15.60     47.17 o 
   1  10   8        0.97       75.95     37.71 o 
   2  10   8        1.43      144.34     52.04 o 
  -4  11   8      382.94      269.79     83.04 o 
  -3  11   8       60.44       73.29     50.64 o 
  -2  11   8        8.75       -1.74     43.63 o 
  -1  11   8      183.59       95.90     42.20 o 
   0  11   8      146.91      189.31     64.03 o 
   1  11   8        9.17       51.26     38.99 o 
  -3  12   8       27.85      -10.46     75.59 o 
  -2  12   8      539.72      486.24     55.98 o 
  -1  12   8        3.80       30.27     43.13 o 
   1  12   8      439.31      438.91     48.78 o 
  -3  13   8      317.84      256.53     56.31 o 
  -2  13   8       78.38      114.23     48.16 o 
  -1  13   8        1.87      -22.62     96.86 o 
  -1  14   8     1882.39     1799.05    100.00 o 
  -5   1   9      183.50      170.44     73.91 o 
  -4   1   9     1815.63     1899.10    114.40 o 
  -3   1   9     1789.76     2054.02    104.96 o 
  -2   1   9      774.42      732.91     47.42 o 
  -1   1   9      219.00      281.18     33.14 o 
   0   1   9      697.39      836.21     91.35 o 
   1   1   9     1351.19     1322.19     67.79 o 
   2   1   9      443.91      425.79     49.20 o 
  -5   2   9      137.92      202.95    107.46 o 
  -4   2   9      162.40      209.66     66.38 o 
  -3   2   9       60.39       41.81     33.82 o 
  -2   2   9      683.64      677.43     35.90 o 
  -1   2   9      397.55      442.55     37.62 o 
   0   2   9      291.29      282.94     34.55 o 
   1   2   9      105.96      133.74     57.52 o 
   2   2   9      101.59      159.86     38.37 o 
  -5   3   9       31.89       73.74     81.51 o 
  -4   3   9      233.18      184.58     65.64 o 
  -3   3   9      318.75      274.02     66.22 o 
  -2   3   9      212.30      239.47     34.20 o 
  -1   3   9       14.79       -7.08     28.68 o 
   0   3   9        7.52       27.45     29.68 o 
   1   3   9      194.69      204.93     36.03 o 
   2   3   9       61.47       41.23     35.22 o 
  -4   4   9       18.07       16.26     78.96 o 
  -3   4   9       91.26       63.37     34.13 o 
  -2   4   9     1070.53     1306.54     68.43 o 
  -1   4   9      763.88      771.74     47.75 o 
   0   4   9      173.70      168.63     33.30 o 
   1   4   9        1.47       22.15     33.50 o 
   2   4   9      271.02      316.24     42.99 o 
  -4   5   9       59.19      116.21     63.96 o 
  -3   5   9        1.22      -21.78     53.99 o 
  -2   5   9        2.52       34.76     31.63 o 
  -1   5   9       19.97       -7.64     34.75 o 
   0   5   9      152.41       96.78     57.50 o 
   1   5   9        2.71      -49.42     53.43 o 
   2   5   9       36.99       31.86     39.20 o 
  -4   6   9      587.89      736.96     83.18 o 
  -3   6   9      292.55      323.21     59.81 o 
  -2   6   9     1803.62     1818.09     76.77 o 
  -1   6   9     2230.86     2244.60    100.59 o 
   0   6   9      688.75      791.44     66.03 o 
   1   6   9       25.35       65.75     36.37 o 
  -4   7   9      301.56      309.81     82.51 o 
  -3   7   9      668.23      670.69     68.49 o 
  -2   7   9       47.41       52.38     48.01 o 
  -1   7   9        1.36       21.03     49.64 o 
   0   7   9      348.84      314.29     39.75 o 
   1   7   9      410.46      505.62     56.31 o 
  -3   8   9       30.99       44.22     55.25 o 
  -2   8   9        1.02       36.66     49.21 o 
  -1   8   9        2.59        3.93     52.96 o 
   0   8   9        9.57       -5.39     71.08 o 
   1   8   9       79.95       39.06     45.13 o 
  -3   9   9       63.43      142.26     57.30 o 
  -2   9   9        2.75      -27.90     49.75 o 
   0   9   9      114.30      102.30     39.08 o 
  -2  10   9       81.60       84.15    104.42 o 
   0  10   9        2.18       23.54     40.64 o 
  -3   0  10      292.23      292.87     48.43 o 
  -2   0  10      647.59      628.46     54.53 o 
  -1   0  10      166.37      238.23     53.40 o 
   0   0  10        1.15      -31.98     48.86 o 
  -3   1  10     1125.38     1277.88     55.01 o 
  -2   1  10      711.69      873.30     43.52 o 
  -1   1  10        5.05      -19.80     36.94 o 
   0   1  10       38.47      -36.05     34.59 o 
  -3   2  10      475.84      514.15     48.53 o 
  -2   2  10      669.79      628.71     72.49 o 
  -1   2  10      441.86      522.94     45.00 o 
   0   2  10        0.48       26.90     35.48 o 
  -3   3  10       18.27       30.21     39.73 o 
  -2   3  10       64.83       65.96     31.29 o 
  -1   3  10      805.38      890.38     55.72 o 
  -2   4  10      913.61     1015.36     64.45 o 
  -1   4  10      876.54      822.85     54.21 o 
  -2   5  10      145.81      186.58     33.98 o 
  -1   5  10      727.50      779.33    110.83 o 
                                                 
